# Supplementary material for: Epidemic dynamics, interactions and predictability of enteroviruses associated with hand, foot and mouth disease in Japan
Source: J R Soc Interface. 2018 Sep 12;15(146):20180507. doi: 10.1098/rsif.2018.0507 (PMC6170776; doi:10.1098/rsif.2018.0507)
Supplement: Dataset [file rsif20180507supp2.csv]

Week_cumulative	Year	Week_of_year	HFMD_per_sentinel	Sentinels	EVA71	CVA16	Other_CVA	Births_interpolated	Population_interpolated	p_EVA71_WMA	p_CVA16_WMA
1	1982	1	0.17	1969	0	1	NA	29058	118048000	0	1
2	1982	2	0.17	1969	0	0	NA	29058	118076846.2	0	1
3	1982	3	0.17	1969	0	0	NA	29058	118105692.3	0	1
4	1982	4	0.17	1969	0	0	NA	29058	118134538.5	0	1
5	1982	5	0.17	1969	0	0	NA	27251.53846	118163384.6	0	1
6	1982	6	0.15	1969	0	0	NA	26348.30769	118175307.7	0	1
7	1982	7	0.12	1969	0	0	NA	26348.30769	118178769.2	0	1
8	1982	8	0.10	1969	0	0	NA	26348.30769	118182230.8	0	1
9	1982	9	0.10	1969	0	0	NA	26761	118185692.3	0	1
10	1982	10	0.13	1969	0	0	NA	27586.38462	118192692.3	0	1
11	1982	11	0.13	1969	0	0	NA	27586.38462	118206769.2	0	1
12	1982	12	0.13	1969	0	0	NA	27586.38462	118220846.2	0	1
13	1982	13	0.15	1969	0	0	NA	27586.38462	118234923.1	0	1
14	1982	14	0.15	1969	0	0	NA	27408	118249000	0	1
15	1982	15	0.18	1969	0	1	NA	27408	118261461.5	0	1
16	1982	16	0.25	1969	0	1	NA	27408	118273923.1	0	1
17	1982	17	0.36	1969	0	0	NA	27408	118286384.6	0	1
18	1982	18	0.51	1969	0	1	NA	28675.84615	118298846.2	0	1
19	1982	19	0.72	1969	0	0	NA	29309.76923	118319000	0	1
20	1982	20	1.12	1969	0	1	NA	29309.76923	118343000	0	1
21	1982	21	1.56	1969	0	4	NA	29309.76923	118367000	4.95E-07	0.999999505
22	1982	22	2.06	1969	0	13	NA	29288.61538	118391000	2.25E-05	0.999977486
23	1982	23	2.79	1969	0	16	NA	29246.30769	118412615.4	0.000472495	0.999527505
24	1982	24	3.50	1969	0	34	NA	29246.30769	118429461.5	0.004653229	0.995346771
25	1982	25	4.07	1969	0	23	NA	29246.30769	118446307.7	0.023686869	0.976313131
26	1982	26	4.21	1969	2	24	NA	29246.30769	118463153.8	0.063708534	0.936291466
27	1982	27	4.05	1969	2	14	NA	31620.92308	118480000	0.106884204	0.893115796
28	1982	28	3.84	1969	3	16	NA	31620.92308	118485538.5	0.118313888	0.881686112
29	1982	29	3.78	1969	3	25	NA	31620.92308	118491076.9	0.085354047	0.914645953
30	1982	30	3.62	1969	0	27	NA	31620.92308	118496615.4	0.049146721	0.950853279
31	1982	31	3.33	1969	0	14	NA	31844.61538	118502153.8	0.071796949	0.928203051
32	1982	32	2.81	1969	4	11	NA	31956.46154	118526000	0.152792479	0.847207521
33	1982	33	2.39	1969	3	15	NA	31956.46154	118559000	0.174936245	0.825063755
34	1982	34	2.10	1969	4	22	NA	31956.46154	118592000	0.173482865	0.826517135
35	1982	35	2.01	1969	4	19	NA	31546.61538	118625000	0.199243183	0.800756817
36	1982	36	1.90	1969	7	15	NA	30726.92308	118653230.8	0.219383728	0.780616272
37	1982	37	1.76	1969	2	16	NA	30726.92308	118671923.1	0.189031269	0.810968731
38	1982	38	1.61	1969	3	14	NA	30726.92308	118690615.4	0.169668249	0.830331751
39	1982	39	1.48	1969	0	8	NA	30726.92308	118709307.7	0.258368518	0.741631482
40	1982	40	1.38	1969	9	5	NA	29604.92308	118728000	0.403393675	0.596606325
41	1982	41	1.32	1969	2	6	NA	29604.92308	118746923.1	0.4091777	0.5908223
42	1982	42	1.26	1969	1	3	NA	29604.92308	118765846.2	0.396987807	0.603012193
43	1982	43	1.21	1969	4	3	NA	29604.92308	118784769.2	0.487618685	0.512381315
44	1982	44	1.17	1969	3	2	NA	28131.07692	118803692.3	0.515607632	0.484392368
45	1982	45	1.08	1969	1	3	NA	27394.15385	118820307.7	0.523826398	0.476173602
46	1982	46	1.03	1969	2	0	NA	27394.15385	118835769.2	0.663890935	0.336109065
47	1982	47	1.06	1969	6	2	NA	27394.15385	118851230.8	0.7118789	0.2881211
48	1982	48	1.01	1969	5	3	NA	28078	118866692.3	0.685827303	0.314172697
49	1982	49	0.93	1969	6	2	NA	29445.69231	118877615.4	0.647430992	0.352569008
50	1982	50	0.84	1969	2	3	NA	29445.69231	118879461.5	0.565158914	0.434841086
51	1982	51	0.75	1969	2	2	NA	29445.69231	118881307.7	0.508937979	0.491062021
52	1982	52	0.68	1969	0	0	NA	29445.69231	118883153.8	0.623071501	0.376928499
53	1983	1	0.46	2046	1	0	NA	29035.61538	118885000	0.804354638	0.195645362
54	1983	2	0.35	2046	7	2	NA	29035.61538	118912461.5	0.843980198	0.156019802
55	1983	3	0.29	2046	5	0	NA	29035.61538	118939923.1	0.898576678	0.101423322
56	1983	4	0.29	2046	2	0	NA	29035.61538	118967384.6	0.962266133	0.037733867
57	1983	5	0.29	2046	1	0	NA	27127.92308	118994846.2	0.995215551	0.004784449
58	1983	6	0.26	2046	2	0	NA	26174.07692	119005076.9	0.999871128	0.000128872
59	1983	7	0.21	2046	3	0	NA	26174.07692	119006692.3	0.999998895	1.11E-06
60	1983	8	0.18	2046	3	0	NA	26174.07692	119008307.7	1	0
61	1983	9	0.17	2046	4	0	NA	27021.46154	119009923.1	1	0
62	1983	10	0.17	2046	1	0	NA	28716.23077	119016153.8	1	0
63	1983	11	0.23	2046	1	0	NA	28716.23077	119031615.4	1	0
64	1983	12	0.24	2046	2	0	NA	28716.23077	119047076.9	1	0
65	1983	13	0.23	2046	2	0	NA	28716.23077	119062538.5	1	0
66	1983	14	0.24	2046	4	0	NA	28764.46154	119078000	1	0
67	1983	15	0.27	2046	2	0	NA	28764.46154	119090230.8	1	0
68	1983	16	0.31	2046	9	0	NA	28764.46154	119102461.5	0.999999765	2.35E-07
69	1983	17	0.47	2046	6	0	NA	28764.46154	119114692.3	0.999981923	1.81E-05
70	1983	18	0.63	2046	10	0	NA	29307.53846	119126923.1	0.999473142	0.000526858
71	1983	19	0.80	2046	8	0	NA	29579.07692	119147769.2	0.994721914	0.005278086
72	1983	20	0.95	2046	22	0	NA	29579.07692	119172923.1	0.978276199	0.021723801
73	1983	21	1.15	2046	24	1	NA	29579.07692	119198076.9	0.949055337	0.050944663
74	1983	22	1.40	2046	19	3	NA	29179.53846	119223230.8	0.931521848	0.068478152
75	1983	23	1.72	2046	17	0	NA	28380.46154	119245153.8	0.956918444	0.043081556
76	1983	24	1.99	2046	14	0	NA	28380.46154	119260615.4	0.990141816	0.009858184
77	1983	25	2.23	2046	20	0	NA	28380.46154	119276076.9	0.999230201	0.000769799
78	1983	26	2.43	2046	18	0	NA	28380.46154	119291538.5	0.999721526	0.000278474
79	1983	27	2.65	2046	15	0	NA	31113	119307000	0.996628035	0.003371965
80	1983	28	2.79	2046	15	0	NA	31113	119311153.8	0.984087407	0.015912593
81	1983	29	2.72	2046	15	1	NA	31113	119315307.7	0.970154334	0.029845666
82	1983	30	2.59	2046	17	0	NA	31113	119319461.5	0.956941787	0.043058213
83	1983	31	2.42	2046	7	1	NA	30945.30769	119323615.4	0.901997273	0.098002727
84	1983	32	2.21	2046	3	2	NA	30861.46154	119345153.8	0.808724602	0.191275398
85	1983	33	1.80	2046	2	0	NA	30861.46154	119375384.6	0.805941856	0.194058144
86	1983	34	1.34	2046	1	0	NA	30861.46154	119405615.4	0.917436582	0.082563418
87	1983	35	0.91	2046	0	0	NA	30505.92308	119435846.2	0.99257345	0.00742655
88	1983	36	0.71	2046	3	0	NA	29794.84615	119462153.8	0.999850343	0.000149657
89	1983	37	0.59	2046	2	0	NA	29794.84615	119480615.4	0.999998325	1.68E-06
90	1983	38	0.55	2046	1	0	NA	29794.84615	119499076.9	1	0
91	1983	39	0.49	2046	0	0	NA	29794.84615	119517538.5	1	0
92	1983	40	0.43	2046	1	0	NA	28907.53846	119536000	1	0
93	1983	41	0.36	2046	0	0	NA	28907.53846	119552615.4	1	0
94	1983	42	0.28	2046	0	0	NA	28907.53846	119569230.8	0.999945205	5.48E-05
95	1983	43	0.21	2046	0	0	NA	28907.53846	119585846.2	0.970692541	0.029307459
96	1983	44	0.17	2046	0	0	NA	27963.07692	119602461.5	0.859280698	0.140719302
97	1983	45	0.15	2046	0	0	NA	27490.84615	119617384.6	0.691439765	0.308560235
98	1983	46	0.14	2046	1	0	NA	27490.84615	119631461.5	0.451862762	0.548137238
99	1983	47	0.13	2046	0	2	NA	27490.84615	119645538.5	0.232696538	0.767303462
100	1983	48	0.13	2046	0	0	NA	28107.53846	119659615.4	0.100367565	0.899632435
101	1983	49	0.12	2046	0	0	NA	29340.92308	119669230.8	0.039424422	0.960575578
102	1983	50	0.10	2046	0	0	NA	29340.92308	119669923.1	0.014874112	0.985125888
103	1983	51	0.09	2046	0	0	NA	29340.92308	119670615.4	0.005523816	0.994476184
104	1983	52	0.08	2046	0	0	NA	29340.92308	119671307.7	0	1
105	1984	1	0.08	2098	0	0	NA	28786.84615	119672000	0	1
106	1984	2	0.08	2098	0	0	NA	28786.84615	119700846.2	0	1
107	1984	3	0.08	2098	0	0	NA	28786.84615	119729692.3	0	1
108	1984	4	0.06	2098	0	0	NA	28786.84615	119758538.5	0	1
109	1984	5	0.05	2098	0	0	NA	27465.15385	119787384.6	0	1
110	1984	6	0.04	2098	0	0	NA	26804.30769	119797923.1	0	1
111	1984	7	0.04	2098	0	0	NA	26804.30769	119799307.7	0	1
112	1984	8	0.04	2098	0	0	NA	26804.30769	119800692.3	0	1
113	1984	9	0.04	2098	0	0	NA	27378.30769	119802076.9	0	1
114	1984	10	0.04	2098	0	1	NA	28526.30769	119808076.9	3.73E-06	0.999996273
115	1984	11	0.04	2098	0	0	NA	28526.30769	119823307.7	0.000552779	0.999447221
116	1984	12	0.04	2098	0	0	NA	28526.30769	119838538.5	0.07585625	0.92414375
117	1984	13	0.04	2098	0	0	NA	28526.30769	119853769.2	0.9220063	0.0779937
118	1984	14	0.04	2098	0	0	NA	27291.92308	119869000	0.9809423	0.0190577
119	1984	15	0.04	2098	1	0	NA	27291.92308	119879846.2	0.872004199	0.127995801
120	1984	16	0.05	2098	0	0	NA	27291.92308	119890692.3	0.446139389	0.553860611
121	1984	17	0.06	2098	0	1	NA	27291.92308	119901538.5	0.072081299	0.927918701
122	1984	18	0.08	2098	0	1	NA	28276.38462	119912384.6	0.004969806	0.995030194
123	1984	19	0.09	2098	0	1	NA	28768.61538	119932153.8	0.000178511	0.999821489
124	1984	20	0.11	2098	0	0	NA	28768.61538	119956384.6	2.63E-06	0.999997368
125	1984	21	0.16	2098	0	1	NA	28768.61538	119980615.4	2.02E-06	0.999997982
126	1984	22	0.27	2098	0	0	NA	28359.92308	120004846.2	8.59E-05	0.999914069
127	1984	23	0.42	2098	0	5	NA	27542.53846	120025769.2	0.001697152	0.998302848
128	1984	24	0.60	2098	0	2	NA	27542.53846	120040076.9	0.018762309	0.981237691
129	1984	25	0.82	2098	0	2	NA	27542.53846	120054384.6	0.065195481	0.934804519
130	1984	26	1.04	2098	1	10	NA	27542.53846	120068692.3	0.093129469	0.906870531
131	1984	27	1.27	2098	1	4	NA	31030.15385	120083000	0.086347942	0.913652058
132	1984	28	1.46	2098	0	13	NA	31030.15385	120087846.2	0.079942979	0.920057021
133	1984	29	1.64	2098	1	3	NA	31030.15385	120092692.3	0.171367748	0.828632252
134	1984	30	1.78	2098	2	2	NA	31030.15385	120097538.5	0.402732059	0.597267941
135	1984	31	1.71	2098	2	0	NA	31071.69231	120102384.6	0.575062834	0.424937166
136	1984	32	1.54	2098	1	2	NA	31092.46154	120121846.2	0.520054047	0.479945953
137	1984	33	1.32	2098	1	0	NA	31092.46154	120148615.4	0.330756619	0.669243381
138	1984	34	1.06	2098	0	4	NA	31092.46154	120175384.6	0.123666676	0.876333324
139	1984	35	0.87	2098	0	1	NA	30489.76923	120202153.8	0.039573683	0.960426317
140	1984	36	0.72	2098	0	4	NA	29284.38462	120226538.5	0.059343717	0.940656283
141	1984	37	0.63	2098	1	7	NA	29284.38462	120246153.8	0.081172229	0.918827771
142	1984	38	0.63	2098	0	3	NA	29284.38462	120265769.2	0.083749719	0.916250281
143	1984	39	0.63	2098	0	0	NA	29284.38462	120285384.6	0.138281432	0.861718568
144	1984	40	0.63	2098	1	2	NA	28952.07692	120305000	0.152157983	0.847842017
145	1984	41	0.61	2098	0	4	NA	28952.07692	120320230.8	0.064007632	0.935992368
146	1984	42	0.60	2098	0	5	NA	28952.07692	120335461.5	0.013397071	0.986602929
147	1984	43	0.60	2098	0	4	NA	28952.07692	120350692.3	0.0150372	0.9849628
148	1984	44	0.54	2098	0	5	NA	27766.53846	120365923.1	0.079514282	0.920485718
149	1984	45	0.51	2098	1	3	NA	27173.76923	120381769.2	0.218299656	0.781700344
150	1984	46	0.51	2098	2	1	NA	27173.76923	120397923.1	0.279953632	0.720046368
151	1984	47	0.55	2098	0	5	NA	27173.76923	120414076.9	0.175963159	0.824036841
152	1984	48	0.53	2098	0	1	NA	27629.84615	120430230.8	0.139658266	0.860341734
153	1984	49	0.50	2098	1	2	NA	28542	120440076.9	0.203812656	0.796187344
154	1984	50	0.50	2098	0	0	NA	28542	120437307.7	0.114009252	0.885990748
155	1984	51	0.46	2098	0	5	NA	28542	120434538.5	0.019998778	0.980001222
156	1984	52	0.43	2098	0	2	NA	28542	120431769.2	0.001953979	0.998046021
157	1985	1	0.42	2125	0	1	NA	27785.53846	120429000	0.00010924	0.99989076
158	1985	2	0.33	2125	0	0	NA	27785.53846	120458538.5	1.78E-06	0.99999822
159	1985	3	0.26	2125	0	1	NA	27785.53846	120488076.9	0	1
160	1985	4	0.21	2125	0	4	NA	27785.53846	120517615.4	6.43E-07	0.999999357
161	1985	5	0.19	2125	0	1	NA	26257.23077	120547153.8	5.24E-05	0.999947553
162	1985	6	0.18	2125	0	4	NA	25493.07692	120558384.6	0.00157425	0.99842575
163	1985	7	0.16	2125	0	3	NA	25493.07692	120560461.5	0.020610376	0.979389624
164	1985	8	0.15	2125	0	0	NA	25493.07692	120562538.5	0.089060159	0.910939841
165	1985	9	0.13	2125	1	6	NA	25854.76923	120564615.4	0.114314841	0.885685159
166	1985	10	0.13	2125	0	1	NA	26578.15385	120570769.2	0.071078508	0.928921492
167	1985	11	0.16	2125	0	5	NA	26578.15385	120585076.9	0.017930624	0.982069376
168	1985	12	0.17	2125	0	1	NA	26578.15385	120599384.6	0.022313576	0.977686424
169	1985	13	0.17	2125	0	8	NA	26578.15385	120613692.3	0.118264069	0.881735931
170	1985	14	0.17	2125	1	2	NA	26533.15385	120628000	0.362135223	0.637864777
171	1985	15	0.18	2125	6	2	NA	26533.15385	120639538.5	0.518278845	0.481721155
172	1985	16	0.19	2125	3	4	NA	26533.15385	120651076.9	0.392749324	0.607250676
173	1985	17	0.20	2125	0	8	NA	26533.15385	120662615.4	0.224507668	0.775492332
174	1985	18	0.32	2125	2	3	NA	27459.30769	120674153.8	0.173079501	0.826920499
175	1985	19	0.44	2125	0	5	NA	27922.38462	120693846.2	0.149041961	0.850958039
176	1985	20	0.61	2125	5	26	NA	27922.38462	120717615.4	0.136556589	0.863443411
177	1985	21	0.91	2125	3	21	NA	27922.38462	120741384.6	0.107819675	0.892180325
178	1985	22	1.33	2125	1	23	NA	27564.23077	120765153.8	0.063553491	0.936446509
179	1985	23	1.81	2125	1	34	NA	26847.92308	120785307.7	0.047154142	0.952845858
180	1985	24	2.38	2125	2	35	NA	26847.92308	120798230.8	0.061559519	0.938440481
181	1985	25	2.94	2125	4	40	NA	26847.92308	120811153.8	0.085479065	0.914520935
182	1985	26	3.43	2125	3	18	NA	26847.92308	120824076.9	0.102175156	0.897824844
183	1985	27	3.83	2125	3	31	NA	30086.53846	120837000	0.102692472	0.897307528
184	1985	28	4.55	2125	2	18	NA	30086.53846	120838615.4	0.103637362	0.896362638
185	1985	29	5.19	2125	4	26	NA	30086.53846	120840230.8	0.098644672	0.901355328
186	1985	30	5.62	2125	1	27	NA	30086.53846	120841846.2	0.084552918	0.915447082
187	1985	31	5.03	2125	2	15	NA	29480.07692	120843461.5	0.091710646	0.908289354
188	1985	32	4.16	2125	2	13	NA	29176.84615	120861230.8	0.112352186	0.887647814
189	1985	33	3.19	2125	0	5	NA	29176.84615	120887076.9	0.149214131	0.850785869
190	1985	34	2.35	2125	3	8	NA	29176.84615	120912923.1	0.23412072	0.76587928
191	1985	35	1.76	2125	2	3	NA	28879.15385	120938769.2	0.292731154	0.707268846
192	1985	36	1.36	2125	1	3	NA	28283.76923	120963153.8	0.277408832	0.722591168
193	1985	37	1.21	2125	3	9	NA	28283.76923	120984615.4	0.25118339	0.74881661
194	1985	38	1.08	2125	2	6	NA	28283.76923	121006076.9	0.242376772	0.757623228
195	1985	39	0.96	2125	1	6	NA	28283.76923	121027538.5	0.283580453	0.716419547
196	1985	40	0.83	2125	4	4	NA	28396.84615	121049000	0.394328458	0.605671542
197	1985	41	0.73	2125	2	1	NA	28396.84615	121063538.5	0.434479676	0.565520324
198	1985	42	0.65	2125	1	3	NA	28396.84615	121078076.9	0.309263919	0.690736081
199	1985	43	0.58	2125	1	6	NA	28396.84615	121092615.4	0.251313441	0.748686559
200	1985	44	0.50	2125	2	2	NA	26690.38462	121107153.8	0.294256874	0.705743126
201	1985	45	0.46	2125	0	1	NA	25837.15385	121120615.4	0.30187433	0.69812567
202	1985	46	0.42	2125	1	2	NA	25837.15385	121133538.5	0.241046822	0.758953178
203	1985	47	0.35	2125	0	2	NA	25837.15385	121146461.5	0.207440074	0.792559926
204	1985	48	0.31	2125	2	5	NA	26365.61538	121159384.6	0.19325404	0.80674596
205	1985	49	0.28	2125	0	5	NA	27422.53846	121164384.6	0.191027728	0.808972272
206	1985	50	0.23	2125	1	0	NA	27422.53846	121153538.5	0.334691147	0.665308853
207	1985	51	0.19	2125	1	0	NA	27422.53846	121142692.3	0.689666501	0.310333499
208	1985	52	0.15	2125	0	0	NA	27422.53846	121131846.2	0.928441938	0.071558062
209	1986	1	0.10	2121	0	0	NA	26705.76923	121121000	0.988552614	0.011447386
210	1986	2	0.06	2121	0	0	NA	26705.76923	121149384.6	0.998420716	0.001579284
211	1986	3	0.05	2121	0	0	NA	26705.76923	121177769.2	1	0
212	1986	4	0.06	2121	0	0	NA	26705.76923	121206153.8	1	0
213	1986	5	0.04	2121	0	0	NA	25135.76923	121234538.5	1	0
214	1986	6	0.06	2121	1	0	NA	24350.76923	121242153.8	1	0
215	1986	7	0.08	2121	0	0	NA	24350.76923	121239384.6	1	0
216	1986	8	0.06	2121	2	0	NA	24350.76923	121236615.4	0.999998641	1.36E-06
217	1986	9	0.08	2121	1	0	NA	24997.30769	121233846.2	0.999849946	0.000150054
218	1986	10	0.07	2121	0	0	NA	26290.38462	121238000	0.989151208	0.010848792
219	1986	11	0.06	2121	0	0	NA	26290.38462	121256000	0.849587087	0.150412913
220	1986	12	0.08	2121	1	0	NA	26290.38462	121274000	0.627762752	0.372237248
221	1986	13	0.06	2121	0	1	NA	26290.38462	121292000	0.426016006	0.573983994
222	1986	14	0.04	2121	0	0	NA	25536.92308	121310000	0.550185026	0.449814974
223	1986	15	0.04	2121	1	0	NA	25536.92308	121318769.2	0.881952533	0.118047467
224	1986	16	0.06	2121	0	0	NA	25536.92308	121327538.5	0.982033415	0.017966585
225	1986	17	0.07	2121	0	0	NA	25536.92308	121336307.7	0.997719902	0.002280098
226	1986	18	0.09	2121	0	0	NA	26377.84615	121345076.9	0.99997645	2.35E-05
227	1986	19	0.10	2121	0	0	NA	26798.30769	121360769.2	1	0
228	1986	20	0.14	2121	1	0	NA	26798.30769	121379923.1	1	0
229	1986	21	0.17	2121	1	0	NA	26798.30769	121399076.9	1	0
230	1986	22	0.19	2121	2	0	NA	26645.76923	121418230.8	1	0
231	1986	23	0.27	2121	5	0	NA	26340.69231	121434923.1	1	0
232	1986	24	0.36	2121	2	0	NA	26340.69231	121446692.3	1	0
233	1986	25	0.44	2121	3	0	NA	26340.69231	121458461.5	1	0
234	1986	26	0.49	2121	6	0	NA	26340.69231	121470230.8	0.999999633	3.67E-07
235	1986	27	0.57	2121	1	0	NA	28555.61538	121482000	0.999971022	2.90E-05
236	1986	28	0.67	2121	10	0	NA	28555.61538	121478538.5	0.999193073	0.000806927
237	1986	29	0.74	2121	3	0	NA	28555.61538	121475076.9	0.988880759	0.011119241
238	1986	30	0.72	2121	3	0	NA	28555.61538	121471615.4	0.945169348	0.054830652
239	1986	31	0.64	2121	7	1	NA	27821.92308	121468153.8	0.90612817	0.09387183
240	1986	32	0.49	2121	0	0	NA	27455.07692	121483923.1	0.914229635	0.085770365
241	1986	33	0.36	2121	2	0	NA	27455.07692	121509307.7	0.976724587	0.023275413
242	1986	34	0.31	2121	4	0	NA	27455.07692	121534692.3	0.998300917	0.001699083
243	1986	35	0.32	2121	2	0	NA	27350.76923	121560076.9	0.999932505	6.75E-05
244	1986	36	0.37	2121	0	0	NA	27142.15385	121583384.6	0.999998754	1.25E-06
245	1986	37	0.35	2121	2	0	NA	27142.15385	121602538.5	1	0
246	1986	38	0.34	2121	0	0	NA	27142.15385	121621692.3	1	0
247	1986	39	0.35	2121	0	0	NA	27142.15385	121640846.2	1	0
248	1986	40	0.32	2121	3	0	NA	27621.23077	121660000	1	0
249	1986	41	0.28	2121	0	0	NA	27621.23077	121670153.8	1	0
250	1986	42	0.25	2121	0	0	NA	27621.23077	121680307.7	1	0
251	1986	43	0.25	2121	0	0	NA	27621.23077	121690461.5	1	0
252	1986	44	0.21	2121	1	0	NA	26171.53846	121700615.4	1	0
253	1986	45	0.19	2121	1	0	NA	25446.69231	121714307.7	1	0
254	1986	46	0.21	2121	1	0	NA	25446.69231	121729769.2	1	0
255	1986	47	0.18	2121	1	0	NA	25446.69231	121745230.8	1	0
256	1986	48	0.17	2121	0	0	NA	25930.38462	121760692.3	1	0
257	1986	49	0.16	2121	0	0	NA	26897.76923	121766923.1	1	0
258	1986	50	0.15	2121	0	0	NA	26897.76923	121754692.3	1	0
259	1986	51	0.13	2121	0	0	NA	26897.76923	121742461.5	1	0
260	1986	52	0.13	2121	0	0	NA	26897.76923	121730230.8	1	0
261	1987	1	0.13	2381	0	0	NA	25614.33962	121718000	1	0
262	1987	2	0.11	2381	0	0	NA	25614.33962	121751283	1	0
263	1987	3	0.10	2381	1	0	NA	25614.33962	121784566	1	0
264	1987	4	0.08	2381	0	0	NA	25614.33962	121817849.1	1	0
265	1987	5	0.08	2381	0	0	NA	24094.01887	121851132.1	1	0
266	1987	6	0.08	2381	0	0	NA	23008.07547	121859717	1	0
267	1987	7	0.08	2381	0	0	NA	23008.07547	121850660.4	1	0
268	1987	8	0.08	2381	0	0	NA	23008.07547	121841603.8	1	0
269	1987	9	0.08	2381	0	0	NA	23402.5283	121832547.2	1	0
270	1987	10	0.08	2381	1	0	NA	25374.79245	121827490.6	0.999996719	3.28E-06
271	1987	11	0.08	2381	0	0	NA	25374.79245	121842434	0.999726042	0.000273958
272	1987	12	0.08	2381	1	0	NA	25374.79245	121857377.4	0.991333146	0.008666854
273	1987	13	0.08	2381	0	0	NA	25374.79245	121872320.8	0.900452574	0.099547426
274	1987	14	0.08	2381	1	0	NA	24931.07547	121887264.2	0.651861109	0.348138891
275	1987	15	0.09	2381	0	1	NA	24783.16981	121899490.6	0.382073065	0.617926935
276	1987	16	0.12	2381	0	0	NA	24783.16981	121910811.3	0.206551137	0.793448863
277	1987	17	0.13	2381	0	0	NA	24783.16981	121922132.1	0.675810835	0.324189165
278	1987	18	0.13	2381	0	0	NA	25277.13208	121933452.8	0.991005882	0.008994118
279	1987	19	0.13	2381	2	0	NA	26265.0566	121947943.4	0.999531579	0.000468421
280	1987	20	0.16	2381	0	0	NA	26265.0566	121968773.6	0.988950723	0.011049277
281	1987	21	0.20	2381	1	0	NA	26265.0566	121989603.8	0.894930835	0.105069165
282	1987	22	0.26	2381	1	0	NA	26265.0566	122010434	0.754146852	0.245853148
283	1987	23	0.30	2381	3	2	NA	25617.92453	122031264.2	0.715205522	0.284794478
284	1987	24	0.34	2381	2	0	NA	25559.09434	122040471.7	0.79794247	0.20205753
285	1987	25	0.37	2381	0	0	NA	25559.09434	122048622.6	0.951047566	0.048952434
286	1987	26	0.44	2381	6	0	NA	25559.09434	122056773.6	0.976552351	0.023447649
287	1987	27	0.54	2381	1	0	NA	26537.09434	122064924.5	0.901589304	0.098410696
288	1987	28	0.67	2381	8	1	NA	27515.09434	122063113.2	0.758247206	0.241752794
289	1987	29	0.80	2381	1	3	NA	27515.09434	122051339.6	0.588857142	0.411142858
290	1987	30	0.91	2381	4	4	NA	27515.09434	122039566	0.535053785	0.464946215
291	1987	31	0.96	2381	4	2	NA	27435.49057	122027792.5	0.588181023	0.411818977
292	1987	32	0.92	2381	2	1	NA	26559.84906	122019566	0.593670879	0.406329121
293	1987	33	0.84	2381	4	3	NA	26559.84906	122050358.5	0.485637093	0.514362907
294	1987	34	0.77	2381	4	5	NA	26559.84906	122081150.9	0.342039254	0.657960746
295	1987	35	0.82	2381	3	16	NA	26559.84906	122111943.4	0.268739162	0.731260838
296	1987	36	0.91	2381	4	6	NA	25953.20755	122142735.8	0.279820265	0.720179735
297	1987	37	0.98	2381	4	9	NA	25649.88679	122165981.1	0.270692146	0.729307854
298	1987	38	1.07	2381	1	9	NA	25649.88679	122185452.8	0.228000473	0.771999527
299	1987	39	1.18	2381	4	9	NA	25649.88679	122204924.5	0.212674478	0.787325522
300	1987	40	1.28	2381	2	13	NA	25592.60377	122224396.2	0.191813633	0.808186367
301	1987	41	1.32	2381	2	8	NA	25420.75472	122241037.7	0.180677871	0.819322129
302	1987	42	1.35	2381	3	11	NA	25420.75472	122249188.7	0.153201707	0.846798293
303	1987	43	1.46	2381	0	10	NA	25420.75472	122257339.6	0.08815778	0.91184222
304	1987	44	1.53	2381	0	9	NA	25420.75472	122265490.6	0.071785717	0.928214283
305	1987	45	1.59	2381	3	19	NA	24209.24528	122273641.5	0.091333244	0.908666756
306	1987	46	1.66	2381	1	23	NA	23966.9434	122287641.5	0.106905643	0.893094357
307	1987	47	1.77	2381	5	24	NA	23966.9434	122302811.3	0.13527325	0.86472675
308	1987	48	1.89	2381	3	13	NA	23966.9434	122317981.1	0.13570447	0.86429553
309	1987	49	1.75	2381	0	10	NA	24475.15094	122333150.9	0.069497634	0.930502366
310	1987	50	1.64	2381	0	18	NA	25186.64151	122335867.9	0.017770674	0.982229326
311	1987	51	1.54	2381	0	10	NA	25186.64151	122321150.9	0.023645337	0.976354663
312	1987	52	1.43	2381	1	6	NA	25186.64151	122306434	0.056471635	0.943528365
313	1987	53	1.33	2381	0	3	NA	25186.64151	122291717	0.064835214	0.935164786
314	1988	1	1.04	2386	0	3	NA	24552.69231	122277000	0.085993282	0.914006718
315	1988	2	0.77	2386	1	7	NA	24552.69231	122306076.9	0.141635129	0.858364871
316	1988	3	0.61	2386	2	5	NA	24552.69231	122335153.8	0.144706809	0.855293191
317	1988	4	0.56	2386	0	8	NA	24552.69231	122364230.8	0.076416766	0.923583234
318	1988	5	0.55	2386	0	6	NA	23377.46154	122393307.7	0.025574961	0.974425039
319	1988	6	0.52	2386	0	5	NA	22789.84615	122395615.4	0.038600722	0.961399278
320	1988	7	0.49	2386	1	9	NA	22789.84615	122384538.5	0.06226216	0.93773784
321	1988	8	0.43	2386	0	3	NA	22789.84615	122373461.5	0.052241865	0.947758135
322	1988	9	0.37	2386	0	2	NA	23379.30769	122362384.6	0.016506956	0.983493044
323	1988	10	0.32	2386	0	4	NA	24558.23077	122360538.5	0.001357811	0.998642189
324	1988	11	0.28	2386	0	4	NA	24558.23077	122377153.8	4.76E-05	0.999952412
325	1988	12	0.23	2386	0	0	NA	24558.23077	122393769.2	7.81E-07	0.999999219
326	1988	13	0.20	2386	0	2	NA	24558.23077	122410384.6	0	1
327	1988	14	0.17	2386	0	4	NA	24244.38462	122427000	0	1
328	1988	15	0.15	2386	0	2	NA	24244.38462	122422384.6	0	1
329	1988	16	0.17	2386	0	5	NA	24244.38462	122417769.2	0	1
330	1988	17	0.21	2386	0	8	NA	24244.38462	122413153.8	0	1
331	1988	18	0.26	2386	0	6	NA	24992.53846	122408538.5	0	1
332	1988	19	0.30	2386	0	11	NA	25366.61538	122429307.7	0	1
333	1988	20	0.39	2386	0	10	NA	25366.61538	122462769.2	0	1
334	1988	21	0.63	2386	0	16	NA	25366.61538	122496230.8	0	1
335	1988	22	0.95	2386	0	17	NA	25269.76923	122529692.3	2.48E-07	0.999999752
336	1988	23	1.33	2386	0	20	NA	25076.07692	122554000	1.83E-05	0.999981676
337	1988	24	1.84	2386	0	33	NA	25076.07692	122560000	0.000541829	0.999458171
338	1988	25	2.42	2386	0	21	NA	25076.07692	122566000	0.007205286	0.992794714
339	1988	26	3.03	2386	0	25	NA	25076.07692	122572000	0.039444837	0.960555163
340	1988	27	3.65	2386	3	22	NA	26604.69231	122578000	0.098234619	0.901765381
341	1988	28	4.18	2386	4	21	NA	26604.69231	122563000	0.147436942	0.852563058
342	1988	29	4.42	2386	5	23	NA	26604.69231	122548000	0.173447483	0.826552517
343	1988	30	4.37	2386	4	19	NA	26604.69231	122533000	0.201544857	0.798455143
344	1988	31	3.98	2386	4	8	NA	27175	122518000	0.251821463	0.748178537
345	1988	32	3.45	2386	5	11	NA	27460.15385	122534230.8	0.264613087	0.735386913
346	1988	33	2.84	2386	1	8	NA	27460.15385	122566076.9	0.211508196	0.788491804
347	1988	34	2.20	2386	4	13	NA	27460.15385	122597923.1	0.148344391	0.851655609
348	1988	35	1.79	2386	0	17	NA	27199.92308	122629769.2	0.092625994	0.907374006
349	1988	36	1.55	2386	2	17	NA	26679.46154	122658230.8	0.072685201	0.927314799
350	1988	37	1.52	2386	0	9	NA	26679.46154	122679923.1	0.083821482	0.916178518
351	1988	38	1.39	2386	2	12	NA	26679.46154	122701615.4	0.124301587	0.875698413
352	1988	39	1.24	2386	2	7	NA	26679.46154	122723307.7	0.147291486	0.852708514
353	1988	40	1.06	2386	1	9	NA	26411.76923	122745000	0.111302113	0.888697887
354	1988	41	0.89	2386	0	8	NA	26411.76923	122759076.9	0.069935123	0.930064877
355	1988	42	0.72	2386	0	1	NA	26411.76923	122773153.8	0.13429392	0.86570608
356	1988	43	0.57	2386	2	5	NA	26411.76923	122787230.8	0.262811255	0.737188745
357	1988	44	0.44	2386	2	3	NA	25236.84615	122801307.7	0.277360916	0.722639084
358	1988	45	0.34	2386	1	6	NA	24649.38462	122814769.2	0.230262363	0.769737637
359	1988	46	0.26	2386	1	3	NA	24649.38462	122827923.1	0.21049909	0.78950091
360	1988	47	0.22	2386	0	0	NA	24649.38462	122841076.9	0.20534438	0.79465562
361	1988	48	0.19	2386	0	0	NA	24712.53846	122854230.8	0.069907296	0.930092704
362	1988	49	0.16	2386	0	2	NA	24838.84615	122856000	0.003513003	0.996486997
363	1988	50	0.15	2386	0	2	NA	24838.84615	122835000	0.000105521	0.999894479
364	1988	51	0.11	2386	0	0	NA	24838.84615	122814000	2.51E-06	0.999997488
365	1988	52	0.08	2386	0	0	NA	24838.84615	122793000	0	1
366	1989	1	0.06	2387	0	0	NA	24327.92308	122772000	0	1
367	1989	2	0.05	2387	0	0	NA	24327.92308	122800846.2	0	1
368	1989	3	0.04	2387	0	0	NA	24327.92308	122829692.3	0	1
369	1989	4	0.04	2387	0	0	NA	24327.92308	122858538.5	0	1
370	1989	5	0.04	2387	0	0	NA	22617.76923	122887384.6	0	1
371	1989	6	0.04	2387	0	0	NA	21762.69231	122889923.1	0	1
372	1989	7	0.04	2387	0	0	NA	21762.69231	122879307.7	0	1
373	1989	8	0.04	2387	0	0	NA	21762.69231	122868692.3	0	1
374	1989	9	0.04	2387	0	0	NA	22437.23077	122858076.9	0	1
375	1989	10	0.04	2387	0	0	NA	23786.30769	122856692.3	0	1
376	1989	11	0.04	2387	0	0	NA	23786.30769	122873769.2	0.010986943	0.989013057
377	1989	12	0.04	2387	0	0	NA	23786.30769	122890846.2	0.029302689	0.970697311
378	1989	13	0.04	2387	0	0	NA	23786.30769	122907923.1	0.075684807	0.924315193
379	1989	14	0.04	2387	0	0	NA	23315.76923	122925000	0.179734114	0.820265886
380	1989	15	0.04	2387	0	1	NA	23315.76923	122922692.3	0.348206683	0.651793317
381	1989	16	0.04	2387	1	0	NA	23315.76923	122920384.6	0.451793517	0.548206483
382	1989	17	0.04	2387	0	1	NA	23315.76923	122918076.9	0.345931617	0.654068383
383	1989	18	0.04	2387	0	0	NA	24231	122915769.2	0.150244863	0.849755137
384	1989	19	0.05	2387	0	0	NA	24688.61538	122936076.9	0.011901333	0.988098667
385	1989	20	0.07	2387	0	1	NA	24688.61538	122967692.3	0.000154512	0.999845488
386	1989	21	0.08	2387	0	1	NA	24688.61538	122999307.7	1.78E-06	0.999998222
387	1989	22	0.09	2387	0	4	NA	24229.69231	123030923.1	6.07E-05	0.999939336
388	1989	23	0.11	2387	0	1	NA	23311.84615	123053307.7	0.002263444	0.997736556
389	1989	24	0.12	2387	0	2	NA	23311.84615	123057230.8	0.030475865	0.969524135
390	1989	25	0.18	2387	0	3	NA	23311.84615	123061153.8	0.154374944	0.845625056
391	1989	26	0.23	2387	1	0	NA	23311.84615	123065076.9	0.355744865	0.644255135
392	1989	27	0.29	2387	2	3	NA	25018.15385	123069000	0.4198559	0.5801441
393	1989	28	0.32	2387	0	1	NA	25018.15385	123051230.8	0.478124341	0.521875659
394	1989	29	0.34	2387	3	1	NA	25018.15385	123033461.5	0.561457998	0.438542002
395	1989	30	0.36	2387	2	2	NA	25018.15385	123015692.3	0.482955872	0.517044128
396	1989	31	0.37	2387	0	2	NA	25163.53846	122997923.1	0.329575115	0.670424885
397	1989	32	0.34	2387	1	2	NA	25236.23077	123010923.1	0.309965934	0.690034066
398	1989	33	0.28	2387	0	0	NA	25236.23077	123039307.7	0.528406558	0.471593442
399	1989	34	0.22	2387	2	0	NA	25236.23077	123067692.3	0.668616181	0.331383819
400	1989	35	0.19	2387	0	1	NA	24804.76923	123096076.9	0.494119831	0.505880169
401	1989	36	0.18	2387	2	2	NA	23941.84615	123121923.1	0.386876541	0.613123459
402	1989	37	0.21	2387	0	2	NA	23941.84615	123142692.3	0.362610932	0.637389068
403	1989	38	0.26	2387	1	0	NA	23941.84615	123163461.5	0.472699774	0.527300226
404	1989	39	0.32	2387	1	1	NA	23941.84615	123184230.8	0.52420697	0.47579303
405	1989	40	0.38	2387	1	1	NA	24203.76923	123205000	0.479832927	0.520167073
406	1989	41	0.36	2387	1	2	NA	24203.76923	123216076.9	0.506546676	0.493453324
407	1989	42	0.34	2387	3	1	NA	24203.76923	123227153.8	0.549286385	0.450713615
408	1989	43	0.32	2387	2	3	NA	24203.76923	123238230.8	0.546142184	0.453857816
409	1989	44	0.36	2387	2	1	NA	23700.53846	123249307.7	0.58713732	0.41286268
410	1989	45	0.35	2387	2	0	NA	23448.92308	123259153.8	0.530232521	0.469767479
411	1989	46	0.32	2387	0	3	NA	23448.92308	123268384.6	0.281808471	0.718191529
412	1989	47	0.37	2387	0	2	NA	23448.92308	123277615.4	0.294915738	0.705084262
413	1989	48	0.36	2387	2	2	NA	23859.76923	123286846.2	0.529693483	0.470306517
414	1989	49	0.34	2387	5	2	NA	24681.46154	123286615.4	0.672674544	0.327325456
415	1989	50	0.30	2387	4	1	NA	24681.46154	123267461.5	0.708852432	0.291147568
416	1989	51	0.27	2387	1	1	NA	24681.46154	123248307.7	0.622007114	0.377992886
417	1989	52	0.22	2387	0	1	NA	24681.46154	123229153.8	0.406229854	0.593770146
418	1990	1	0.17	2407	0	0	NA	24015	123210000	0.260463204	0.739536796
419	1990	2	0.12	2407	0	0	NA	24015	123236538.5	0.411999624	0.588000376
420	1990	3	0.10	2407	1	1	NA	24015	123263076.9	0.395432375	0.604567625
421	1990	4	0.08	2407	0	1	NA	24015	123289615.4	0.378631412	0.621368588
422	1990	5	0.10	2407	1	1	NA	22240.53846	123316153.8	0.501589558	0.498410442
423	1990	6	0.09	2407	1	0	NA	21353.30769	123315461.5	0.697747103	0.302252897
424	1990	7	0.08	2407	0	0	NA	21353.30769	123301153.8	0.833801355	0.166198645
425	1990	8	0.08	2407	1	0	NA	21353.30769	123286846.2	0.720668908	0.279331092
426	1990	9	0.09	2407	1	1	NA	22013.92308	123272538.5	0.65586615	0.34413385
427	1990	10	0.11	2407	4	2	NA	23335.15385	123268692.3	0.675261266	0.324738734
428	1990	11	0.12	2407	5	2	NA	23335.15385	123285769.2	0.713973413	0.286026587
429	1990	12	0.13	2407	3	1	NA	23335.15385	123302846.2	0.761382903	0.238617097
430	1990	13	0.14	2407	4	0	NA	23335.15385	123319923.1	0.735414497	0.264585503
431	1990	14	0.17	2407	2	3	NA	22911.69231	123337000	0.637495667	0.362504333
432	1990	15	0.20	2407	4	2	NA	22911.69231	123332153.8	0.669719695	0.330280305
433	1990	16	0.26	2407	4	1	NA	22911.69231	123327307.7	0.769585801	0.230414199
434	1990	17	0.33	2407	8	1	NA	22911.69231	123322461.5	0.762930561	0.237069439
435	1990	18	0.35	2407	2	2	NA	23992.30769	123317615.4	0.645550041	0.354449959
436	1990	19	0.47	2407	10	8	NA	24532.61538	123336153.8	0.61375941	0.38624059
437	1990	20	0.69	2407	8	3	NA	24532.61538	123366384.6	0.657012682	0.342987318
438	1990	21	1.08	2407	15	7	NA	24532.61538	123396615.4	0.66972401	0.33027599
439	1990	22	1.47	2407	14	6	NA	24037.30769	123426846.2	0.616759515	0.383240485
440	1990	23	1.95	2407	16	15	NA	23046.69231	123449384.6	0.542042046	0.457957954
441	1990	24	2.59	2407	19	21	NA	23046.69231	123456538.5	0.520299708	0.479700292
442	1990	25	3.42	2407	18	15	NA	23046.69231	123463692.3	0.55585887	0.44414113
443	1990	26	4.21	2407	32	17	NA	23046.69231	123470846.2	0.573299341	0.426700659
444	1990	27	4.92	2407	17	19	NA	24823.38462	123478000	0.532887577	0.467112423
445	1990	28	5.48	2407	15	19	NA	24823.38462	123460461.5	0.518742669	0.481257331
446	1990	29	5.46	2407	30	20	NA	24823.38462	123442923.1	0.552631519	0.447368481
447	1990	30	4.91	2407	21	15	NA	24823.38462	123425384.6	0.555602967	0.444397033
448	1990	31	3.93	2407	8	12	NA	24734.61538	123407846.2	0.52442842	0.47557158
449	1990	32	2.87	2407	12	8	NA	24690.23077	123417846.2	0.516263945	0.483736055
450	1990	33	1.91	2407	1	4	NA	24690.23077	123441615.4	0.539668892	0.460331108
451	1990	34	1.42	2407	6	1	NA	24690.23077	123465384.6	0.61084294	0.38915706
452	1990	35	1.19	2407	1	1	NA	24315	123489153.8	0.549747607	0.450252393
453	1990	36	1.06	2407	5	6	NA	23564.53846	123513153.8	0.426147021	0.573852979
454	1990	37	0.99	2407	5	8	NA	23564.53846	123537615.4	0.3335105	0.6664895
455	1990	38	1.00	2407	2	10	NA	23564.53846	123562076.9	0.252888621	0.747111379
456	1990	39	0.97	2407	4	16	NA	23564.53846	123586538.5	0.252896947	0.747103053
457	1990	40	0.85	2407	5	5	NA	23745.92308	123611000	0.292338173	0.707661827
458	1990	41	0.74	2407	1	4	NA	23745.92308	123623461.5	0.214201502	0.785798498
459	1990	42	0.68	2407	0	12	NA	23745.92308	123635923.1	0.102230494	0.897769506
460	1990	43	0.66	2407	1	6	NA	23745.92308	123648384.6	0.134389345	0.865610655
461	1990	44	0.55	2407	2	4	NA	22850.38462	123660846.2	0.242913826	0.757086174
462	1990	45	0.47	2407	1	0	NA	22402.61538	123670692.3	0.244442761	0.755557239
463	1990	46	0.40	2407	0	5	NA	22402.61538	123679230.8	0.092726011	0.907273989
464	1990	47	0.35	2407	0	6	NA	22402.61538	123687769.2	0.069884665	0.930115335
465	1990	48	0.31	2407	1	7	NA	22762.76923	123696307.7	0.139605429	0.860394571
466	1990	49	0.29	2407	2	3	NA	23483.07692	123694615.4	0.192199108	0.807800892
467	1990	50	0.27	2407	0	4	NA	23483.07692	123672461.5	0.132992229	0.867007771
468	1990	51	0.23	2407	0	3	NA	23483.07692	123650307.7	0.041365027	0.958634973
469	1990	52	0.20	2407	0	1	NA	23483.07692	123628153.8	0.006306919	0.993693081
470	1991	1	0.13	2405	0	0	NA	23379.23077	123606000	0.00085497	0.99914503
471	1991	2	0.10	2405	0	1	NA	23379.23077	123650076.9	0.01187986	0.98812014
472	1991	3	0.10	2405	0	2	NA	23379.23077	123694153.8	0.083387154	0.916612846
473	1991	4	0.12	2405	0	3	NA	23379.23077	123738230.8	0.277033364	0.722966636
474	1991	5	0.09	2405	3	1	NA	21866.46154	123782307.7	0.484091101	0.515908899
475	1991	6	0.10	2405	1	1	NA	21110.07692	123800076.9	0.51524603	0.48475397
476	1991	7	0.12	2405	0	1	NA	21110.07692	123804692.3	0.346315584	0.653684416
477	1991	8	0.09	2405	0	0	NA	21110.07692	123809307.7	0.1102955	0.8897045
478	1991	9	0.08	2405	0	1	NA	21745	123813923.1	0.010451128	0.989548872
479	1991	10	0.08	2405	0	0	NA	23014.84615	123821000	0.000550721	0.999449279
480	1991	11	0.08	2405	0	0	NA	23014.84615	123833000	1.38E-05	0.999986249
481	1991	12	0.06	2405	0	0	NA	23014.84615	123845000	6.03E-06	0.99999397
482	1991	13	0.05	2405	0	1	NA	23014.84615	123857000	0.000331557	0.999668443
483	1991	14	0.08	2405	0	0	NA	22655.76923	123869000	0.014753328	0.985246672
484	1991	15	0.08	2405	0	0	NA	22655.76923	123859076.9	0.154223422	0.845776578
485	1991	16	0.10	2405	0	1	NA	22655.76923	123849153.8	0.372288715	0.627711285
486	1991	17	0.12	2405	1	0	NA	22655.76923	123839230.8	0.565690209	0.434309791
487	1991	18	0.09	2405	0	0	NA	23583.30769	123829307.7	0.389227817	0.610772183
488	1991	19	0.11	2405	0	1	NA	24047.07692	123840769.2	0.212551098	0.787448902
489	1991	20	0.16	2405	1	3	NA	24047.07692	123862923.1	0.223285589	0.776714411
490	1991	21	0.20	2405	1	3	NA	24047.07692	123885076.9	0.202852839	0.797147161
491	1991	22	0.24	2405	0	1	NA	23764.38462	123907230.8	0.126802422	0.873197578
492	1991	23	0.31	2405	0	6	NA	23199	123925230.8	0.179311345	0.820688655
493	1991	24	0.42	2405	2	3	NA	23199	123934923.1	0.398064364	0.601935636
494	1991	25	0.55	2405	4	1	NA	23199	123944615.4	0.566788081	0.433211919
495	1991	26	0.65	2405	7	6	NA	23199	123954307.7	0.567768935	0.432231065
496	1991	27	0.71	2405	9	6	NA	24916.15385	123964000	0.518453218	0.481546782
497	1991	28	0.69	2405	8	12	NA	24916.15385	123948076.9	0.446619397	0.553380603
498	1991	29	0.63	2405	2	3	NA	24916.15385	123932153.8	0.331188195	0.668811805
499	1991	30	0.53	2405	0	8	NA	24916.15385	123916230.8	0.166487984	0.833512016
500	1991	31	0.41	2405	1	5	NA	24678.61538	123900307.7	0.103493234	0.896506766
501	1991	32	0.31	2405	0	4	NA	24559.84615	123910692.3	0.12099317	0.87900683
502	1991	33	0.21	2405	1	1	NA	24559.84615	123934230.8	0.175878001	0.824121999
503	1991	34	0.14	2405	0	2	NA	24559.84615	123957769.2	0.17582288	0.82417712
504	1991	35	0.13	2405	1	4	NA	24380.69231	123981307.7	0.168012477	0.831987523
505	1991	36	0.13	2405	0	1	NA	24022.38462	124005000	0.190798245	0.809201755
506	1991	37	0.13	2405	1	2	NA	24022.38462	124029000	0.206996144	0.793003856
507	1991	38	0.13	2405	0	2	NA	24022.38462	124053000	0.17800979	0.82199021
508	1991	39	0.12	2405	0	0	NA	24022.38462	124077000	0.293764354	0.706235646
509	1991	40	0.10	2405	1	1	NA	24625.15385	124101000	0.506153195	0.493846805
510	1991	41	0.09	2405	1	0	NA	24625.15385	124110692.3	0.461308583	0.538691417
511	1991	42	0.08	2405	1	3	NA	24625.15385	124120384.6	0.316961584	0.683038416
512	1991	43	0.08	2405	0	1	NA	24625.15385	124130076.9	0.202466029	0.797533971
513	1991	44	0.08	2405	0	0	NA	23387.15385	124139769.2	0.083107589	0.916892411
514	1991	45	0.08	2405	0	1	NA	22768.15385	124152384.6	0.009982339	0.990017661
515	1991	46	0.08	2405	0	0	NA	22768.15385	124166461.5	0.018169006	0.981830994
516	1991	47	0.08	2405	0	0	NA	22768.15385	124180538.5	0.499367363	0.500632637
517	1991	48	0.08	2405	0	0	NA	23175.30769	124194615.4	0.982007865	0.017992135
518	1991	49	0.08	2405	1	0	NA	23989.61538	124193461.5	0.999657202	0.000342798
519	1991	50	0.08	2405	0	0	NA	23989.61538	124161846.2	0.998876662	0.001123338
520	1991	51	0.07	2405	0	0	NA	23989.61538	124130230.8	0.855318557	0.144681443
521	1991	52	0.06	2405	0	0	NA	23989.61538	124098615.4	0.036502765	0.963497235
522	1992	1	0.04	2414	0	0	NA	22706.49057	124067000	0.000224363	0.999775637
523	1992	2	0.04	2414	0	2	NA	22706.49057	124100962.3	1.11E-06	0.999998887
524	1992	3	0.04	2414	0	2	NA	22706.49057	124134924.5	0	1
525	1992	4	0.04	2414	0	1	NA	22706.49057	124168886.8	0	1
526	1992	5	0.04	2414	0	0	NA	21689.77358	124202849.1	0	1
527	1992	6	0.04	2414	0	0	NA	20963.54717	124211981.1	0	1
528	1992	7	0.04	2414	0	0	NA	20963.54717	124203377.4	0	1
529	1992	8	0.04	2414	0	0	NA	20963.54717	124194773.6	0	1
530	1992	9	0.04	2414	0	0	NA	21142.45283	124186169.8	0	1
531	1992	10	0.04	2414	0	0	NA	22036.98113	124182018.9	0	1
532	1992	11	0.04	2414	0	0	NA	22036.98113	124200132.1	0	1
533	1992	12	0.04	2414	0	0	NA	22036.98113	124218245.3	0.000335013	0.999664987
534	1992	13	0.04	2414	0	0	NA	22036.98113	124236358.5	0.002481615	0.997518385
535	1992	14	0.04	2414	0	0	NA	22096.07547	124254471.7	0.01757166	0.98242834
536	1992	15	0.06	2414	0	1	NA	22115.77358	124265622.6	0.094331069	0.905668931
537	1992	16	0.08	2414	0	0	NA	22115.77358	124274452.8	0.23417605	0.76582395
538	1992	17	0.08	2414	1	3	NA	22115.77358	124283283	0.338795457	0.661204543
539	1992	18	0.08	2414	1	0	NA	22526.86792	124292113.2	0.466012449	0.533987551
540	1992	19	0.09	2414	0	0	NA	23349.0566	124303207.5	0.556202414	0.443797586
541	1992	20	0.12	2414	0	0	NA	23349.0566	124318830.2	0.32829605	0.67170395
542	1992	21	0.19	2414	1	2	NA	23349.0566	124334452.8	0.224271964	0.775728036
543	1992	22	0.27	2414	0	2	NA	23349.0566	124350075.5	0.136188963	0.863811037
544	1992	23	0.37	2414	0	2	NA	22862.98113	124365698.1	0.12948262	0.87051738
545	1992	24	0.49	2414	2	8	NA	22818.79245	124379037.7	0.132869064	0.867130936
546	1992	25	0.63	2414	0	5	NA	22818.79245	124392169.8	0.097177123	0.902822877
547	1992	26	0.77	2414	0	5	NA	22818.79245	124405301.9	0.114835907	0.885164093
548	1992	27	0.91	2414	2	5	NA	23654.83019	124418434	0.207719342	0.792280658
549	1992	28	1.06	2414	1	4	NA	24490.86792	124415490.6	0.287728118	0.712271882
550	1992	29	1.23	2414	3	2	NA	24490.86792	124396471.7	0.277116969	0.722883031
551	1992	30	1.33	2414	0	7	NA	24490.86792	124377452.8	0.140303144	0.859696856
552	1992	31	1.23	2414	0	5	NA	24423.54717	124358434	0.056976101	0.943023899
553	1992	32	0.98	2414	0	3	NA	23683.01887	124343396.2	0.147617928	0.852382072
554	1992	33	0.74	2414	2	0	NA	23683.01887	124372150.9	0.337180992	0.662819008
555	1992	34	0.61	2414	0	2	NA	23683.01887	124400905.7	0.308617752	0.691382248
556	1992	35	0.57	2414	2	5	NA	23683.01887	124429660.4	0.287611652	0.712388348
557	1992	36	0.64	2414	2	4	NA	23805.13208	124458415.1	0.300322915	0.699677085
558	1992	37	0.70	2414	3	7	NA	23866.18868	124482943.4	0.28452178	0.71547822
559	1992	38	0.74	2414	2	6	NA	23866.18868	124505358.5	0.233343415	0.766656585
560	1992	39	0.72	2414	0	4	NA	23866.18868	124527773.6	0.15342149	0.84657851
561	1992	40	0.69	2414	0	2	NA	23714.77358	124550188.7	0.179270557	0.820729443
562	1992	41	0.68	2414	1	1	NA	23260.5283	124566943.4	0.445901513	0.554098487
563	1992	42	0.72	2414	3	1	NA	23260.5283	124566717	0.570205646	0.429794354
564	1992	43	0.78	2414	1	2	NA	23260.5283	124566490.6	0.494015208	0.505984792
565	1992	44	0.82	2414	0	0	NA	23260.5283	124566264.2	0.431710269	0.568289731
566	1992	45	0.78	2414	6	8	NA	21864.86792	124566037.7	0.434365123	0.565634877
567	1992	46	0.70	2414	5	6	NA	21585.73585	124581849.1	0.43550736	0.56449264
568	1992	47	0.65	2414	2	3	NA	21585.73585	124600867.9	0.421099799	0.578900201
569	1992	48	0.67	2414	1	2	NA	21585.73585	124619886.8	0.410493502	0.589506498
570	1992	49	0.64	2414	1	1	NA	22115.16981	124638905.7	0.498996137	0.501003863
571	1992	50	0.60	2414	1	0	NA	22856.37736	124638490.6	0.724981168	0.275018832
572	1992	51	0.54	2414	1	0	NA	22856.37736	124610867.9	0.931592872	0.068407128
573	1992	52	0.43	2414	0	0	NA	22856.37736	124583245.3	0.995310169	0.004689831
574	1992	53	0.33	2414	3	0	NA	22856.37736	124555622.6	0.996400047	0.003599953
575	1993	1	0.21	2425	0	0	NA	23032.84615	124528000	0.940104966	0.059895034
576	1993	2	0.18	2425	0	0	NA	23032.84615	124559615.4	0.758134646	0.241865354
577	1993	3	0.17	2425	2	1	NA	23032.84615	124591230.8	0.771797553	0.228202447
578	1993	4	0.17	2425	2	0	NA	23032.84615	124622846.2	0.863370744	0.136629256
579	1993	5	0.14	2425	1	0	NA	21448.84615	124654461.5	0.951452209	0.048547791
580	1993	6	0.13	2425	0	0	NA	20656.84615	124658846.2	0.994050919	0.005949081
581	1993	7	0.12	2425	1	0	NA	20656.84615	124649615.4	0.99618565	0.00381435
582	1993	8	0.10	2425	3	0	NA	20656.84615	124640384.6	0.965199466	0.034800534
583	1993	9	0.08	2425	0	0	NA	21327.76923	124631153.8	0.808564647	0.191435353
584	1993	10	0.08	2425	1	1	NA	22669.61538	124629000	0.58628426	0.41371574
585	1993	11	0.08	2425	0	0	NA	22669.61538	124641000	0.513501819	0.486498181
586	1993	12	0.08	2425	0	0	NA	22669.61538	124653000	0.502473341	0.497526659
587	1993	13	0.08	2425	0	0	NA	22669.61538	124665000	0.66677845	0.33322155
588	1993	14	0.08	2425	0	0	NA	22378.61538	124677000	0.997533611	0.002466389
589	1993	15	0.08	2425	0	0	NA	22378.61538	124670769.2	0.999993863	6.14E-06
590	1993	16	0.08	2425	1	0	NA	22378.61538	124664538.5	0.999996357	3.64E-06
591	1993	17	0.08	2425	0	0	NA	22378.61538	124658307.7	0.999627454	0.000372546
592	1993	18	0.10	2425	0	0	NA	23058.46154	124652076.9	0.993284955	0.006715045
593	1993	19	0.13	2425	2	0	NA	23398.38462	124671692.3	0.963574998	0.036425002
594	1993	20	0.14	2425	2	0	NA	23398.38462	124704230.8	0.901375129	0.098624871
595	1993	21	0.22	2425	2	1	NA	23398.38462	124736769.2	0.88944054	0.11055946
596	1993	22	0.34	2425	9	0	NA	23254.15385	124769307.7	0.901116642	0.098883358
597	1993	23	0.46	2425	9	2	NA	22965.69231	124793923.1	0.885682482	0.114317518
598	1993	24	0.65	2425	6	0	NA	22965.69231	124802692.3	0.857729783	0.142270217
599	1993	25	0.88	2425	10	3	NA	22965.69231	124811461.5	0.810406746	0.189593254
600	1993	26	1.17	2425	12	2	NA	22965.69231	124820230.8	0.750021708	0.249978292
601	1993	27	1.58	2425	12	8	NA	24318.92308	124829000	0.688527652	0.311472348
602	1993	28	2.04	2425	12	4	NA	24318.92308	124805000	0.632443511	0.367556489
603	1993	29	2.52	2425	13	9	NA	24318.92308	124781000	0.522142415	0.477857585
604	1993	30	2.74	2425	4	19	NA	24318.92308	124757000	0.475908974	0.524091026
605	1993	31	2.74	2425	15	2	NA	24165.53846	124733000	0.608984387	0.391015613
606	1993	32	2.35	2425	11	3	NA	24088.84615	124743615.4	0.718794284	0.281205716
607	1993	33	1.99	2425	6	5	NA	24088.84615	124771538.5	0.716085307	0.283914693
608	1993	34	1.68	2425	15	3	NA	24088.84615	124799461.5	0.712658411	0.287341589
609	1993	35	1.47	2425	7	5	NA	23835.07692	124827384.6	0.653319353	0.346680647
610	1993	36	1.43	2425	6	5	NA	23327.53846	124853076.9	0.580759308	0.419240692
611	1993	37	1.40	2425	7	7	NA	23327.53846	124874307.7	0.591843396	0.408156604
612	1993	38	1.36	2425	14	4	NA	23327.53846	124895538.5	0.601883846	0.398116154
613	1993	39	1.31	2425	6	10	NA	23327.53846	124916769.2	0.545159329	0.454840671
614	1993	40	1.23	2425	6	4	NA	22411.84615	124938000	0.515669383	0.484330617
615	1993	41	1.12	2425	5	5	NA	22411.84615	124943307.7	0.513653678	0.486346322
616	1993	42	0.99	2425	3	3	NA	22411.84615	124948615.4	0.477222311	0.522777689
617	1993	43	0.88	2425	1	2	NA	22411.84615	124953923.1	0.410011295	0.589988705
618	1993	44	0.78	2425	1	4	NA	22043.38462	124959230.8	0.4593544	0.5406456
619	1993	45	0.69	2425	7	3	NA	21859.15385	124967307.7	0.565374419	0.434625581
620	1993	46	0.62	2425	2	2	NA	21859.15385	124976769.2	0.581100645	0.418899355
621	1993	47	0.57	2425	2	1	NA	21859.15385	124986230.8	0.480578398	0.519421602
622	1993	48	0.54	2425	2	5	NA	22276.30769	124995692.3	0.361914863	0.638085137
623	1993	49	0.50	2425	0	1	NA	23110.61538	124991846.2	0.33536509	0.66463491
624	1993	50	0.44	2425	1	0	NA	23110.61538	124961384.6	0.499727867	0.500272133
625	1993	51	0.41	2425	0	0	NA	23110.61538	124930923.1	0.767084148	0.232915852
626	1993	52	0.38	2425	0	0	NA	23110.61538	124900461.5	0.920520675	0.079479325
627	1994	1	0.31	2425	0	0	NA	23342.30769	124870000	0.998037946	0.001962054
628	1994	2	0.22	2425	0	0	NA	23342.30769	124904384.6	0.999996362	3.64E-06
629	1994	3	0.16	2425	1	0	NA	23342.30769	124938769.2	1	0
630	1994	4	0.13	2425	3	0	NA	23342.30769	124973153.8	1	0
631	1994	5	0.16	2425	1	0	NA	21940.15385	125007538.5	1	0
632	1994	6	0.17	2425	1	0	NA	21239.07692	125010692.3	0.999998899	1.10E-06
633	1994	7	0.16	2425	2	0	NA	21239.07692	124998230.8	0.999904937	9.51E-05
634	1994	8	0.13	2425	1	0	NA	21239.07692	124985769.2	0.996431989	0.003568011
635	1994	9	0.13	2425	1	0	NA	21938.15385	124973307.7	0.948565063	0.051434937
636	1994	10	0.13	2425	1	0	NA	23336.30769	124969076.9	0.74655822	0.25344178
637	1994	11	0.13	2425	0	1	NA	23336.30769	124981307.7	0.506089752	0.493910248
638	1994	12	0.13	2425	0	0	NA	23336.30769	124993538.5	0.693334883	0.306665117
639	1994	13	0.10	2425	2	0	NA	23336.30769	125005769.2	0.940993437	0.059006563
640	1994	14	0.08	2425	0	0	NA	23100.69231	125018000	0.994382269	0.005617731
641	1994	15	0.08	2425	1	0	NA	23100.69231	125006230.8	0.999833369	0.000166631
642	1994	16	0.11	2425	1	0	NA	23100.69231	124994461.5	0.999996682	3.32E-06
643	1994	17	0.13	2425	1	0	NA	23100.69231	124982692.3	0.999821456	0.000178544
644	1994	18	0.14	2425	0	0	NA	23885.76923	124970923.1	0.992024276	0.007975724
645	1994	19	0.13	2425	1	0	NA	24278.30769	124993153.8	0.912899999	0.087100001
646	1994	20	0.18	2425	0	0	NA	24278.30769	125032384.6	0.754529486	0.245470514
647	1994	21	0.26	2425	2	1	NA	24278.30769	125071615.4	0.717603447	0.282396553
648	1994	22	0.35	2425	0	0	NA	24061.07692	125110846.2	0.831449798	0.168550202
649	1994	23	0.42	2425	3	0	NA	23626.61538	125140153.8	0.912148579	0.087851421
650	1994	24	0.53	2425	0	0	NA	23626.61538	125149615.4	0.653000308	0.346999692
651	1994	25	0.69	2425	1	1	NA	23626.61538	125159076.9	0.329927346	0.670072654
652	1994	26	0.95	2425	1	5	NA	23626.61538	125168538.5	0.293989042	0.706010958
653	1994	27	1.23	2425	4	9	NA	25360.61538	125178000	0.357770596	0.642229404
654	1994	28	1.49	2425	8	11	NA	25360.61538	125153307.7	0.450312	0.549688
655	1994	29	1.65	2425	9	5	NA	25360.61538	125128615.4	0.540194509	0.459805491
656	1994	30	1.61	2425	9	7	NA	25360.61538	125103923.1	0.5767399	0.4232601
657	1994	31	1.48	2425	11	7	NA	25238.30769	125079230.8	0.55950375	0.44049625
658	1994	32	1.25	2425	2	5	NA	25177.15385	125088230.8	0.508766026	0.491233974
659	1994	33	0.95	2425	3	1	NA	25177.15385	125114076.9	0.446558389	0.553441611
660	1994	34	0.71	2425	1	5	NA	25177.15385	125139923.1	0.405029874	0.594970126
661	1994	35	0.57	2425	3	3	NA	24931.38462	125165769.2	0.484732423	0.515267577
662	1994	36	0.58	2425	6	3	NA	24439.84615	125189307.7	0.55422581	0.44577419
663	1994	37	0.56	2425	2	3	NA	24439.84615	125208230.8	0.529601988	0.470398012
664	1994	38	0.52	2425	3	3	NA	24439.84615	125227153.8	0.516191527	0.483808473
665	1994	39	0.48	2425	2	1	NA	24439.84615	125246076.9	0.549766425	0.450233575
666	1994	40	0.43	2425	0	0	NA	24457.15385	125265000	0.492451694	0.507548306
667	1994	41	0.40	2425	0	1	NA	24457.15385	125281846.2	0.394636408	0.605363592
668	1994	42	0.38	2425	4	4	NA	24457.15385	125298692.3	0.353517899	0.646482101
669	1994	43	0.38	2425	2	7	NA	24457.15385	125315538.5	0.265102817	0.734897183
670	1994	44	0.35	2425	1	7	NA	23693.76923	125332384.6	0.180719263	0.819280737
671	1994	45	0.33	2425	0	1	NA	23312.07692	125345230.8	0.136023012	0.863976988
672	1994	46	0.31	2425	0	1	NA	23312.07692	125356076.9	0.271252892	0.728747108
673	1994	47	0.33	2425	1	0	NA	23312.07692	125366923.1	0.542324623	0.457675377
674	1994	48	0.35	2425	2	1	NA	23574	125377769.2	0.456075842	0.543924158
675	1994	49	0.37	2425	1	4	NA	24097.84615	125374230.8	0.298712992	0.701287008
676	1994	50	0.32	2425	0	2	NA	24097.84615	125341923.1	0.246852055	0.753147945
677	1994	51	0.30	2425	1	0	NA	24097.84615	125309615.4	0.398362527	0.601637473
678	1994	52	0.26	2425	0	0	NA	24097.84615	125277307.7	0.705026613	0.294973387
679	1995	1	0.15	2440	0	0	NA	23698.15385	125245000	0.967987958	0.032012042
680	1995	2	0.13	2440	1	0	NA	23698.15385	125281923.1	0.961595941	0.038404059
681	1995	3	0.13	2440	0	0	NA	23698.15385	125318846.2	0.68461835	0.31538165
682	1995	4	0.12	2440	1	0	NA	23698.15385	125355769.2	0.320329437	0.679670563
683	1995	5	0.11	2440	0	4	NA	21821.69231	125392692.3	0.198089868	0.801910132
684	1995	6	0.10	2440	1	2	NA	20883.46154	125393000	0.229581569	0.770418431
685	1995	7	0.08	2440	1	2	NA	20883.46154	125375000	0.270136783	0.729863217
686	1995	8	0.11	2440	0	2	NA	20883.46154	125357000	0.322264033	0.677735967
687	1995	9	0.13	2440	2	1	NA	21487.53846	125339000	0.474254263	0.525745737
688	1995	10	0.13	2440	0	0	NA	22695.69231	125329692.3	0.609701954	0.390298046
689	1995	11	0.16	2440	1	0	NA	22695.69231	125337769.2	0.472900422	0.527099578
690	1995	12	0.17	2440	0	2	NA	22695.69231	125345846.2	0.19797525	0.80202475
691	1995	13	0.17	2440	0	0	NA	22695.69231	125353923.1	0.070173367	0.929826633
692	1995	14	0.17	2440	0	4	NA	22043.07692	125362000	0.145492402	0.854507598
693	1995	15	0.19	2440	1	4	NA	22043.07692	125353230.8	0.304803251	0.695196749
694	1995	16	0.24	2440	4	0	NA	22043.07692	125344461.5	0.330157377	0.669842623
695	1995	17	0.31	2440	0	10	NA	22043.07692	125335692.3	0.178852776	0.821147224
696	1995	18	0.45	2440	1	3	NA	22951.07692	125326923.1	0.093174888	0.906825112
697	1995	19	0.66	2440	0	16	NA	23405.07692	125343076.9	0.098844596	0.901155404
698	1995	20	1.00	2440	5	20	NA	23405.07692	125371692.3	0.107622829	0.892377171
699	1995	21	1.49	2440	1	25	NA	23405.07692	125400307.7	0.079767038	0.920232962
700	1995	22	2.08	2440	3	38	NA	23279	125428923.1	0.05336436	0.94663564
701	1995	23	2.78	2440	1	49	NA	23026.84615	125449846.2	0.038468433	0.961531567
702	1995	24	3.49	2440	2	39	NA	23026.84615	125455384.6	0.028427431	0.971572569
703	1995	25	4.26	2440	0	44	NA	23026.84615	125460923.1	0.018260335	0.981739665
704	1995	26	5.20	2440	1	51	NA	23026.84615	125466461.5	0.014723868	0.985276132
705	1995	27	6.03	2440	1	58	NA	24433.38462	125472000	0.013292055	0.986707945
706	1995	28	6.66	2440	0	64	NA	24433.38462	125446615.4	0.013844963	0.986155037
707	1995	29	6.80	2440	2	49	NA	24433.38462	125421230.8	0.01902642	0.98097358
708	1995	30	5.89	2440	0	21	NA	24433.38462	125395846.2	0.018555409	0.981444591
709	1995	31	4.60	2440	0	15	NA	24358.46154	125370461.5	0.017900321	0.982099679
710	1995	32	3.13	2440	1	20	NA	24321	125376615.4	0.027671299	0.972328701
711	1995	33	2.00	2440	0	7	NA	24321	125398538.5	0.041363972	0.958636028
712	1995	34	1.21	2440	0	2	NA	24321	125420461.5	0.127639961	0.872360039
713	1995	35	0.94	2440	3	6	NA	23964.69231	125442384.6	0.207759506	0.792240494
714	1995	36	0.79	2440	0	4	NA	23252.07692	125465692.3	0.145800637	0.854199363
715	1995	37	0.67	2440	0	5	NA	23252.07692	125491769.2	0.08908832	0.91091168
716	1995	38	0.58	2440	1	3	NA	23252.07692	125517846.2	0.116264717	0.883735283
717	1995	39	0.50	2440	0	2	NA	23252.07692	125543923.1	0.118011871	0.881988129
718	1995	40	0.45	2440	0	0	NA	22201.84615	125570000	0.07983129	0.92016871
719	1995	41	0.42	2440	0	0	NA	22201.84615	125580384.6	0.235388672	0.764611328
720	1995	42	0.38	2440	0	0	NA	22201.84615	125590769.2	0.35971355	0.64028645
721	1995	43	0.35	2440	1	1	NA	22201.84615	125601153.8	0.229273128	0.770726872
722	1995	44	0.33	2440	0	3	NA	21708.15385	125611538.5	0.091346821	0.908653179
723	1995	45	0.31	2440	0	4	NA	21461.30769	125620076.9	0.022139597	0.977860403
724	1995	46	0.27	2440	0	0	NA	21461.30769	125627692.3	0.003542267	0.996457733
725	1995	47	0.21	2440	0	0	NA	21461.30769	125635307.7	0.000174381	0.999825619
726	1995	48	0.17	2440	0	2	NA	21812.84615	125642923.1	1.41E-06	0.999998595
727	1995	49	0.14	2440	0	1	NA	22515.92308	125636615.4	0	1
728	1995	50	0.13	2440	0	0	NA	22515.92308	125602461.5	0	1
729	1995	51	0.11	2440	0	0	NA	22515.92308	125568307.7	0	1
730	1995	52	0.10	2440	0	0	NA	22515.92308	125534153.8	0	1
731	1996	1	0.08	2412	0	1	NA	22808.53846	125500000	0	1
732	1996	2	0.05	2412	0	0	NA	22808.53846	125530692.3	0	1
733	1996	3	0.04	2412	0	0	NA	22808.53846	125561384.6	0	1
734	1996	4	0.04	2412	0	0	NA	22808.53846	125592076.9	0	1
735	1996	5	0.04	2412	0	0	NA	21858.84615	125622769.2	0	1
736	1996	6	0.04	2412	0	0	NA	21384	125625923.1	0	1
737	1996	7	0.04	2412	0	0	NA	21384	125615307.7	0	1
738	1996	8	0.04	2412	0	0	NA	21384	125604692.3	1	0
739	1996	9	0.04	2412	0	0	NA	21693.38462	125594076.9	0.989013057	0.010986943
740	1996	10	0.04	2412	0	0	NA	22312.15385	125590615.4	0.970687769	0.029312231
741	1996	11	0.04	2412	0	0	NA	22312.15385	125601461.5	0.92414182	0.07585818
742	1996	12	0.04	2412	0	0	NA	22312.15385	125612307.7	0.817566262	0.182433738
743	1996	13	0.04	2412	1	0	NA	22312.15385	125623153.8	0.622199486	0.377800514
744	1996	14	0.04	2412	0	1	NA	22601.30769	125634000	0.372388879	0.627611121
745	1996	15	0.06	2412	0	0	NA	22601.30769	125631000	0.13357066	0.86642934
746	1996	16	0.05	2412	0	0	NA	22601.30769	125628000	0.008037939	0.991962061
747	1996	17	0.04	2412	0	2	NA	22601.30769	125625000	0.00014622	0.99985378
748	1996	18	0.06	2412	0	0	NA	23539.46154	125622000	1.44E-06	0.999998564
749	1996	19	0.07	2412	0	2	NA	24008.53846	125636076.9	0	1
750	1996	20	0.09	2412	0	1	NA	24008.53846	125658692.3	0	1
751	1996	21	0.12	2412	0	3	NA	24008.53846	125681307.7	9.26E-07	0.999999074
752	1996	22	0.15	2412	0	0	NA	23668.84615	125703923.1	0.000124193	0.999875807
753	1996	23	0.18	2412	0	1	NA	22989.46154	125721923.1	0.00521887	0.99478113
754	1996	24	0.22	2412	0	1	NA	22989.46154	125730692.3	0.054531888	0.945468112
755	1996	25	0.33	2412	0	1	NA	22989.46154	125739461.5	0.185238843	0.814761157
756	1996	26	0.45	2412	1	2	NA	22989.46154	125748230.8	0.291825639	0.708174361
757	1996	27	0.58	2412	1	3	NA	24847.38462	125757000	0.39788587	0.60211413
758	1996	28	0.66	2412	2	0	NA	24847.38462	125734153.8	0.5601044	0.4398956
759	1996	29	0.68	2412	1	1	NA	24847.38462	125711307.7	0.626458867	0.373541133
760	1996	30	0.66	2412	2	1	NA	24847.38462	125688461.5	0.594752982	0.405247018
761	1996	31	0.60	2412	4	3	NA	24410.46154	125665615.4	0.536505071	0.463494929
762	1996	32	0.48	2412	0	1	NA	24192	125670153.8	0.412449193	0.587550807
763	1996	33	0.33	2412	1	3	NA	24192	125688384.6	0.328202875	0.671797125
764	1996	34	0.23	2412	1	1	NA	24192	125706615.4	0.414069713	0.585930287
765	1996	35	0.21	2412	1	1	NA	24085.07692	125724846.2	0.606033754	0.393966246
766	1996	36	0.21	2412	2	0	NA	23871.23077	125746384.6	0.824866251	0.175133749
767	1996	37	0.23	2412	1	0	NA	23871.23077	125774538.5	0.963078482	0.036921518
768	1996	38	0.22	2412	2	0	NA	23871.23077	125802692.3	0.994716861	0.005283139
769	1996	39	0.21	2412	2	0	NA	23871.23077	125830846.2	0.968156173	0.031843827
770	1996	40	0.21	2412	1	0	NA	24146.30769	125859000	0.843606586	0.156393414
771	1996	41	0.21	2412	1	1	NA	24146.30769	125866153.8	0.746619637	0.253380363
772	1996	42	0.19	2412	1	0	NA	24146.30769	125873307.7	0.869015404	0.130984596
773	1996	43	0.17	2412	3	0	NA	24146.30769	125880461.5	0.977906952	0.022093048
774	1996	44	0.21	2412	3	0	NA	22956.92308	125887615.4	0.998397529	0.001602471
775	1996	45	0.24	2412	3	0	NA	22362.23077	125897538.5	0.999942596	5.74E-05
776	1996	46	0.25	2412	1	0	NA	22362.23077	125908846.2	0.999998857	1.14E-06
777	1996	47	0.27	2412	0	0	NA	22362.23077	125920153.8	1	0
778	1996	48	0.26	2412	0	0	NA	22545.69231	125931461.5	1	0
779	1996	49	0.25	2412	0	0	NA	22912.61538	125924230.8	1	0
780	1996	50	0.23	2412	1	0	NA	22912.61538	125879923.1	1	0
781	1996	51	0.22	2412	0	0	NA	22912.61538	125835615.4	1	0
782	1996	52	0.20	2412	0	0	NA	22912.61538	125791307.7	1	0
783	1997	1	0.10	2412	0	0	NA	23098.61538	125747000	1	0
784	1997	2	0.06	2412	0	0	NA	23098.61538	125785076.9	0.994476184	0.005523816
785	1997	3	0.06	2412	0	0	NA	23098.61538	125823153.8	0.970716376	0.029283624
786	1997	4	0.08	2412	0	0	NA	23098.61538	125861230.8	0.924487774	0.075512226
787	1997	5	0.08	2412	0	0	NA	21294.92308	125899307.7	0.8228799	0.1771201
788	1997	6	0.08	2412	1	0	NA	20393.07692	125904000	0.676954672	0.323045328
789	1997	7	0.08	2412	0	1	NA	20393.07692	125892000	0.646772938	0.353227062
790	1997	8	0.08	2412	2	0	NA	20393.07692	125880000	0.790029403	0.209970597
791	1997	9	0.08	2412	0	0	NA	21017	125868000	0.93593537	0.06406463
792	1997	10	0.09	2412	1	0	NA	22264.84615	125866307.7	0.994511334	0.005488666
793	1997	11	0.11	2412	1	0	NA	22264.84615	125885230.8	0.999849992	0.000150008
794	1997	12	0.12	2412	1	0	NA	22264.84615	125904153.8	0.999997889	2.11E-06
795	1997	13	0.13	2412	0	0	NA	22264.84615	125923076.9	1	0
796	1997	14	0.14	2412	0	0	NA	22094.07692	125942000	1	0
797	1997	15	0.17	2412	2	0	NA	22094.07692	125946153.8	1	0
798	1997	16	0.17	2412	1	0	NA	22094.07692	125950307.7	0.999998583	1.42E-06
799	1997	17	0.18	2412	0	0	NA	22094.07692	125954461.5	0.999882084	0.000117916
800	1997	18	0.21	2412	3	0	NA	23515.46154	125958615.4	0.997191843	0.002808157
801	1997	19	0.26	2412	1	0	NA	24226.15385	125968153.8	0.967373584	0.032626416
802	1997	20	0.35	2412	1	0	NA	24226.15385	125980384.6	0.88887204	0.11112796
803	1997	21	0.46	2412	4	1	NA	24226.15385	125992615.4	0.868519319	0.131480681
804	1997	22	0.57	2412	3	0	NA	23863.46154	126004846.2	0.880176262	0.119823738
805	1997	23	0.75	2412	1	0	NA	23138.07692	126016384.6	0.78885804	0.21114196
806	1997	24	0.93	2412	2	2	NA	23138.07692	126026538.5	0.748658394	0.251341606
807	1997	25	1.13	2412	7	1	NA	23138.07692	126036692.3	0.801811274	0.198188726
808	1997	26	1.40	2412	12	3	NA	23138.07692	126046846.2	0.82492251	0.17507749
809	1997	27	1.70	2412	13	2	NA	24675.92308	126057000	0.830480141	0.169519859
810	1997	28	1.94	2412	15	4	NA	24675.92308	126037384.6	0.836266637	0.163733363
811	1997	29	2.01	2412	27	4	NA	24675.92308	126017769.2	0.848883957	0.151116043
812	1997	30	1.81	2412	7	1	NA	24675.92308	125998153.8	0.844471585	0.155528415
813	1997	31	1.56	2412	9	3	NA	24131.15385	125978538.5	0.828885399	0.171114601
814	1997	32	1.29	2412	9	1	NA	23858.76923	125985846.2	0.858035078	0.141964922
815	1997	33	1.06	2412	10	1	NA	23858.76923	126006615.4	0.880061442	0.119938558
816	1997	34	0.97	2412	7	1	NA	23858.76923	126027384.6	0.837054386	0.162945614
817	1997	35	0.97	2412	3	2	NA	23593.15385	126048153.8	0.746581888	0.253418112
818	1997	36	1.01	2412	4	2	NA	23061.92308	126069307.7	0.740427055	0.259572945
819	1997	37	0.97	2412	10	2	NA	23061.92308	126091230.8	0.792535128	0.207464872
820	1997	38	0.92	2412	3	1	NA	23061.92308	126113153.8	0.842842722	0.157157278
821	1997	39	0.87	2412	7	0	NA	23061.92308	126135076.9	0.867762262	0.132237738
822	1997	40	0.78	2412	3	1	NA	23152.84615	126157000	0.772481236	0.227518764
823	1997	41	0.71	2412	5	3	NA	23152.84615	126164846.2	0.673166011	0.326833989
824	1997	42	0.66	2412	5	3	NA	23152.84615	126172692.3	0.667875474	0.332124526
825	1997	43	0.63	2412	5	1	NA	23152.84615	126180538.5	0.686824487	0.313175513
826	1997	44	0.58	2412	3	3	NA	22315.61538	126188384.6	0.693123867	0.306876133
827	1997	45	0.52	2412	6	1	NA	21897	126201307.7	0.739347744	0.260652256
828	1997	46	0.46	2412	3	1	NA	21897	126216769.2	0.738736758	0.261263242
829	1997	47	0.41	2412	5	2	NA	21897	126232230.8	0.653607838	0.346392162
830	1997	48	0.39	2412	1	3	NA	22310.76923	126247692.3	0.592419485	0.407580515
831	1997	49	0.37	2412	3	0	NA	23138.30769	126245538.5	0.648553081	0.351446919
832	1997	50	0.32	2412	3	2	NA	23138.30769	126208153.8	0.660566346	0.339433654
833	1997	51	0.23	2412	0	0	NA	23138.30769	126170769.2	0.529347003	0.470652997
834	1997	52	0.15	2412	0	1	NA	23138.30769	126133384.6	0.22454496	0.77545504
835	1998	1	0.11	2412	0	1	NA	22625.20755	126096000	0.247543871	0.752456129
836	1998	2	0.09	2412	1	1	NA	22625.20755	126143320.8	0.398458433	0.601541567
837	1998	3	0.09	2412	1	1	NA	22625.20755	126190641.5	0.415556729	0.584443271
838	1998	4	0.09	2412	1	2	NA	22625.20755	126237962.3	0.332604903	0.667395097
839	1998	5	0.07	2412	0	1	NA	21255.71698	126285283	0.202447971	0.797552029
840	1998	6	0.05	2412	0	1	NA	20277.50943	126292056.6	0.072112298	0.927887702
841	1998	7	0.05	2412	0	0	NA	20277.50943	126269867.9	0.014753617	0.985246383
842	1998	8	0.06	2412	0	0	NA	20277.50943	126247679.2	0.004245695	0.995754305
843	1998	9	0.06	2412	0	0	NA	20607.4717	126225490.6	0.070422149	0.929577851
844	1998	10	0.07	2412	0	0	NA	22257.28302	126209415.1	0.183084717	0.816915283
845	1998	11	0.07	2412	0	1	NA	22257.28302	126223905.7	0.386156909	0.613843091
846	1998	12	0.08	2412	1	0	NA	22257.28302	126238396.2	0.67860642	0.32139358
847	1998	13	0.06	2412	0	0	NA	22257.28302	126252886.8	0.925072763	0.074927237
848	1998	14	0.08	2412	2	0	NA	22244.03774	126267377.4	0.894801128	0.105198872
849	1998	15	0.12	2412	1	0	NA	22239.62264	126274735.8	0.597174442	0.402825558
850	1998	16	0.19	2412	1	2	NA	22239.62264	126279717	0.281784731	0.718215269
851	1998	17	0.21	2412	0	5	NA	22239.62264	126284698.1	0.187790122	0.812209878
852	1998	18	0.26	2412	2	3	NA	22528.45283	126289679.2	0.183869256	0.816130744
853	1998	19	0.46	2412	0	3	NA	23106.11321	126298207.5	0.095315062	0.904684938
854	1998	20	0.80	2412	0	10	NA	23106.11321	126313830.2	0.045275376	0.954724624
855	1998	21	1.06	2412	1	9	NA	23106.11321	126329452.8	0.058750166	0.941249834
856	1998	22	1.39	2412	0	10	NA	23106.11321	126345075.5	0.095106901	0.904893099
857	1998	23	2.00	2412	3	11	NA	22903.13208	126360698.1	0.133764872	0.866235128
858	1998	24	2.56	2412	2	17	NA	22884.67925	126369886.8	0.138731319	0.861268681
859	1998	25	2.85	2412	3	15	NA	22884.67925	126378490.6	0.132853228	0.867146772
860	1998	26	3.66	2412	5	37	NA	22884.67925	126387094.3	0.120297135	0.879702865
861	1998	27	4.04	2412	4	28	NA	23679.28302	126395698.1	0.090278428	0.909721572
862	1998	28	3.96	2412	0	29	NA	24473.88679	126389471.7	0.041778546	0.958221454
863	1998	29	3.11	2412	0	36	NA	24473.88679	126368415.1	0.018950827	0.981049173
864	1998	30	2.80	2412	1	16	NA	24473.88679	126347358.5	0.030683886	0.969316114
865	1998	31	2.63	2412	1	12	NA	24421.26415	126326301.9	0.039126955	0.960873045
866	1998	32	1.69	2412	0	22	NA	23842.41509	126308717	0.032696908	0.967303092
867	1998	33	1.50	2412	1	21	NA	23842.41509	126329320.8	0.043025467	0.956974533
868	1998	34	1.37	2412	2	23	NA	23842.41509	126349924.5	0.050170157	0.949829843
869	1998	35	1.46	2412	0	18	NA	23842.41509	126370528.3	0.039873107	0.960126893
870	1998	36	1.47	2412	1	16	NA	23750.49057	126391132.1	0.030258546	0.969741454
871	1998	37	1.18	2412	0	17	NA	23704.5283	126409169.8	0.019054676	0.980945324
872	1998	38	1.06	2412	0	3	NA	23704.5283	126425924.5	0.006266999	0.993733001
873	1998	39	1.28	2412	0	8	NA	23704.5283	126442679.2	0.000628864	0.999371136
874	1998	40	1.18	2412	0	7	NA	23519.60377	126459434	1.80E-05	0.999981957
875	1998	41	1.16	2412	0	7	NA	22964.83019	126473867.9	1.53E-05	0.999984684
876	1998	42	0.99	2412	0	15	NA	22964.83019	126481339.6	0.000452279	0.999547721
877	1998	43	0.94	2412	0	6	NA	22964.83019	126488811.3	0.006463073	0.993536927
878	1998	44	0.74	2412	0	10	NA	22964.83019	126496283	0.039629408	0.960370592
879	1998	45	0.58	2412	1	2	NA	21564.64151	126503754.7	0.102035884	0.897964116
880	1998	46	0.51	2412	1	9	NA	21284.60377	126516886.8	0.125312113	0.874687887
881	1998	47	0.49	2412	1	6	NA	21284.60377	126531150.9	0.118954465	0.881045535
882	1998	48	0.35	2412	0	1	NA	21284.60377	126545415.1	0.083172106	0.916827894
883	1998	49	0.35	2412	0	3	NA	21895.16981	126559679.2	0.018854937	0.981145063
884	1998	50	0.34	2412	0	4	NA	22749.96226	126555169.8	0.002377905	0.997622095
885	1998	51	0.23	2412	0	5	NA	22749.96226	126524377.4	0.013827872	0.986172128
886	1998	52	0.12	2412	0	3	NA	22749.96226	126493584.9	0.082519217	0.917480783
887	1998	53	0.12	2412	1	0	NA	22749.96226	126462792.5	0.239781522	0.760218478
888	1999	1	0.09	2875	0	1	NA	23157.46154	126432000	0.259189496	0.740810504
889	1999	2	0.09	2875	0	0	NA	23157.46154	126462923.1	0.068009509	0.931990491
890	1999	3	0.09	2875	0	2	NA	23157.46154	126493846.2	0.005173064	0.994826936
891	1999	4	0.07	2875	0	0	NA	23157.46154	126524769.2	0.000273954	0.999726046
892	1999	5	0.07	2875	0	0	NA	21543.92308	126555692.3	1.37E-05	0.999986266
893	1999	6	0.07	2875	0	0	NA	20737.15385	126551692.3	0	1
894	1999	7	0.07	2875	0	0	NA	20737.15385	126530230.8	0	1
895	1999	8	0.06	2875	0	0	NA	20737.15385	126508769.2	0	1
896	1999	9	0.06	2875	0	1	NA	21299.84615	126487307.7	0	1
897	1999	10	0.05	2875	0	1	NA	22425.23077	126477769.2	0	1
898	1999	11	0.05	2875	0	0	NA	22425.23077	126492076.9	0	1
899	1999	12	0.05	2875	0	0	NA	22425.23077	126506384.6	0	1
900	1999	13	0.05	2875	0	2	NA	22425.23077	126520692.3	0	1
901	1999	14	0.08	2875	0	1	NA	22583.76923	126535000	0	1
902	1999	15	0.12	2875	0	2	NA	22583.76923	126520692.3	0	1
903	1999	16	0.19	2875	0	2	NA	22583.76923	126506384.6	5.96E-07	0.999999404
904	1999	17	0.22	2875	0	4	NA	22583.76923	126492076.9	4.23E-05	0.99995773
905	1999	18	0.16	2875	0	3	NA	22831.61538	126477769.2	0.00121298	0.99878702
906	1999	19	0.22	2875	0	4	NA	22955.53846	126495307.7	0.011787631	0.988212369
907	1999	20	0.30	2875	0	7	NA	22955.53846	126528769.2	0.042957637	0.957042363
908	1999	21	0.36	2875	1	5	NA	22955.53846	126562230.8	0.075446304	0.924553696
909	1999	22	0.55	2875	0	6	NA	22822.46154	126595692.3	0.093501978	0.906498022
910	1999	23	0.59	2875	1	4	NA	22556.30769	126619000	0.128041632	0.871958368
911	1999	24	0.71	2875	1	4	NA	22556.30769	126622000	0.115888787	0.884111213
912	1999	25	0.87	2875	0	7	NA	22556.30769	126625000	0.089874686	0.910125314
913	1999	26	1.13	2875	1	16	NA	22556.30769	126628000	0.152257319	0.847742681
914	1999	27	1.24	2875	5	9	NA	23933.76923	126631000	0.288678031	0.711321969
915	1999	28	1.18	2875	4	1	NA	23933.76923	126607923.1	0.441248163	0.558751837
916	1999	29	1.22	2875	3	4	NA	23933.76923	126584846.2	0.43897898	0.56102102
917	1999	30	1.04	2875	3	5	NA	23933.76923	126561769.2	0.30048032	0.69951968
918	1999	31	0.84	2875	0	8	NA	23855.76923	126538692.3	0.176599644	0.823400356
919	1999	32	0.59	2875	1	3	NA	23816.76923	126543307.7	0.141474337	0.858525663
920	1999	33	0.44	2875	0	0	NA	23816.76923	126561769.2	0.138587034	0.861412966
921	1999	34	0.39	2875	0	1	NA	23816.76923	126580230.8	0.037752541	0.962247459
922	1999	35	0.40	2875	0	3	NA	23594.76923	126598692.3	0.002424229	0.997575771
923	1999	36	0.39	2875	0	1	NA	23150.76923	126615307.7	6.89E-05	0.999931092
924	1999	37	0.37	2875	0	2	NA	23150.76923	126628230.8	1.77E-06	0.999998233
925	1999	38	0.38	2875	0	5	NA	23150.76923	126641153.8	8.93E-05	0.999910698
926	1999	39	0.44	2875	0	2	NA	23150.76923	126654076.9	0.004271422	0.995728578
927	1999	40	0.34	2875	0	0	NA	22103.30769	126667000	0.117586511	0.882413489
928	1999	41	0.31	2875	0	0	NA	22103.30769	126682692.3	0.454428674	0.545571326
929	1999	42	0.31	2875	2	2	NA	22103.30769	126698384.6	0.518413497	0.481586503
930	1999	43	0.25	2875	2	2	NA	22103.30769	126714076.9	0.574980528	0.425019472
931	1999	44	0.24	2875	3	1	NA	21767	126729769.2	0.672031556	0.327968444
932	1999	45	0.25	2875	1	0	NA	21598.84615	126740692.3	0.764429556	0.235570444
933	1999	46	0.24	2875	0	0	NA	21598.84615	126749230.8	0.72531319	0.27468681
934	1999	47	0.26	2875	2	1	NA	21598.84615	126757769.2	0.634626064	0.365373936
935	1999	48	0.23	2875	1	1	NA	21982.84615	126766307.7	0.607167929	0.392832071
936	1999	49	0.25	2875	2	1	NA	22750.84615	126770000	0.605193998	0.394806002
937	1999	50	0.22	2875	0	0	NA	22750.84615	126764000	0.502035885	0.497964115
938	1999	51	0.17	2875	0	1	NA	22750.84615	126758000	0.197814582	0.802185418
939	1999	52	0.10	2875	0	0	NA	22750.84615	126752000	0.052156735	0.947843265
940	2000	1	0.08	2978	0	0	0	23388.69231	126746000	0.520247309	0.479752691
941	2000	2	0.08	2978	0	0	0	23388.69231	126757076.9	0.985254934	0.014745066
942	2000	3	0.11	2978	1	0	0	23388.69231	126768153.8	0.999794079	0.000205921
943	2000	4	0.10	2978	1	0	0	23388.69231	126779230.8	0.999998015	1.99E-06
944	2000	5	0.07	2978	0	0	0	22209	126790307.7	0.999996188	1.91E-06
945	2000	6	0.06	2978	2	0	0	21619.15385	126781692.3	0.999689131	0.000155435
946	2000	7	0.06	2978	0	0	0	21619.15385	126763230.8	0.983924035	0.008037983
947	2000	8	0.07	2978	0	0	0	21619.15385	126744769.2	0.764334705	0.11783427
948	2000	9	0.09	2978	1	0	0	22027	126726307.7	0.460009453	0.270069918
949	2000	10	0.09	2978	0	1	0	22842.69231	126717384.6	0.272768554	0.365623592
950	2000	11	0.09	2978	0	0	0	22842.69231	126727538.5	0.400253886	0.329889259
951	2000	12	0.09	2978	1	0	0	22842.69231	126737692.3	0.682649087	0.2650531
952	2000	13	0.09	2978	1	1	0	22842.69231	126747846.2	0.727856106	0.238041835
953	2000	14	0.11	2978	2	0	0	21900.46154	126758000	0.766061004	0.128730571
954	2000	15	0.14	2978	2	0	1	21900.46154	126753153.8	0.771799919	0.098103456
955	2000	16	0.19	2978	3	1	0	21900.46154	126748307.7	0.82452848	0.115569265
956	2000	17	0.25	2978	5	0	0	21900.46154	126743461.5	0.848342065	0.130616636
957	2000	18	0.26	2978	7	1	0	22705.38462	126738615.4	0.713927843	0.237190322
958	2000	19	0.34	2978	3	4	1	23107.84615	126750692.3	0.556087121	0.34749574
959	2000	20	0.56	2978	7	6	1	23107.84615	126771230.8	0.563949329	0.32894398
960	2000	21	0.99	2978	21	9	1	23107.84615	126791769.2	0.63641369	0.259929947
961	2000	22	1.31	2978	12	1	1	22748.69231	126812307.7	0.682242324	0.191362947
962	2000	23	1.87	2978	11	2	0	22030.38462	126827307.7	0.639759063	0.195667819
963	2000	24	2.49	2978	15	8	0	22030.38462	126831230.8	0.559075953	0.244789907
964	2000	25	3.40	2978	19	9	2	22030.38462	126835153.8	0.51637978	0.255356988
965	2000	26	4.52	2978	36	19	1	22030.38462	126839076.9	0.513885682	0.257095032
966	2000	27	5.59	2978	25	11	1	23724.46154	126843000	0.516304515	0.254246045
967	2000	28	5.86	2978	20	12	1	23724.46154	126826153.8	0.512912509	0.241527927
968	2000	29	5.38	2978	20	4	2	23724.46154	126809307.7	0.491283898	0.233386857
969	2000	30	4.48	2978	18	15	5	23724.46154	126792461.5	0.437790129	0.256493052
970	2000	31	3.63	2978	13	7	1	23862.92308	126775615.4	0.395671345	0.279402129
971	2000	32	2.85	2978	10	10	5	23932.15385	126780307.7	0.375008835	0.316901241
972	2000	33	1.81	2978	7	8	0	23932.15385	126795769.2	0.399196643	0.369845734
973	2000	34	1.52	2978	7	4	0	23932.15385	126811230.8	0.451033897	0.3914545
974	2000	35	1.73	2978	10	12	1	23887.92308	126826692.3	0.497050495	0.382928506
975	2000	36	1.65	2978	16	4	0	23799.46154	126843846.2	0.513328629	0.378507075
976	2000	37	1.61	2978	2	11	2	23799.46154	126864384.6	0.468682224	0.398578987
977	2000	38	1.65	2978	12	4	2	23799.46154	126884923.1	0.495816019	0.356200316
978	2000	39	1.45	2978	6	4	0	23799.46154	126905461.5	0.533339557	0.319544247
979	2000	40	1.25	2978	7	5	0	23250.46154	126926000	0.5381303	0.309728815
980	2000	41	1.17	2978	6	2	1	23250.46154	126942615.4	0.600385917	0.27510699
981	2000	42	1.08	2978	3	1	0	23250.46154	126959230.8	0.692843312	0.241350288
982	2000	43	1.06	2978	11	3	0	23250.46154	126975846.2	0.669213776	0.247675729
983	2000	44	1.10	2978	7	4	1	22582	126992461.5	0.568418382	0.276843516
984	2000	45	1.07	2978	2	3	0	22247.76923	127002461.5	0.50859997	0.281870958
985	2000	46	1.09	2978	5	0	0	22247.76923	127009153.8	0.544635887	0.24859072
986	2000	47	0.97	2978	2	2	0	22247.76923	127015846.2	0.491323177	0.333712889
987	2000	48	0.95	2978	0	2	0	22464.53846	127022538.5	0.330705281	0.524768818
988	2000	49	0.74	2978	0	0	0	22898.07692	127018153.8	0.298161267	0.490750795
989	2000	50	0.64	2978	1	0	0	22898.07692	126991615.4	0.377232254	0.379395205
990	2000	51	0.48	2978	1	2	0	22898.07692	126965076.9	0.340884399	0.484635695
991	2000	52	0.40	2978	1	2	1	22898.07692	126938538.5	0.345245055	0.503586544
992	2001	1	0.16	3019	1	1	0	22995.46154	126912000	0.477299586	0.39974273
993	2001	2	0.18	3019	2	0	0	22995.46154	126943846.2	0.606181827	0.200615549
994	2001	3	0.25	3019	0	0	1	22995.46154	126975692.3	0.412831784	0.096070889
995	2001	4	0.26	3019	0	0	1	22995.46154	127007538.5	0.100725406	0.325450961
996	2001	5	0.24	3019	0	1	0	21203.76923	127039384.6	0.006895289	0.762831342
997	2001	6	0.26	3019	0	2	0	20307.92308	127039230.8	0.000158383	0.93108046
998	2001	7	0.24	3019	0	2	0	20307.92308	127023076.9	1.54E-06	0.844363388
999	2001	8	0.26	3019	0	1	1	20307.92308	127006923.1	0	0.656330118
1000	2001	9	0.24	3019	0	1	1	20819.61538	126990769.2	0	0.517148025
1001	2001	10	0.23	3019	0	0	0	21843	126985538.5	0	0.379558998
1002	2001	11	0.23	3019	0	1	2	21843	127002153.8	0	0.253531054
1003	2001	12	0.21	3019	0	0	1	21843	127018769.2	0	0.198155029
1004	2001	13	0.18	3019	0	1	0	21843	127035384.6	0	0.222853622
1005	2001	14	0.19	3019	0	1	4	21486	127052000	2.79E-07	0.290211784
1006	2001	15	0.21	3019	0	3	4	21486	127042538.5	2.14E-05	0.377171711
1007	2001	16	0.25	3019	0	3	2	21486	127033076.9	0.000693429	0.428937682
1008	2001	17	0.29	3019	0	3	6	21486	127023615.4	0.009208532	0.428022028
1009	2001	18	0.22	3019	0	2	1	22475.84615	127014153.8	0.051675042	0.463210224
1010	2001	19	0.39	3019	1	2	3	22970.76923	127028538.5	0.099711457	0.567511899
1011	2001	20	0.61	3019	1	9	2	22970.76923	127054846.2	0.099430473	0.679523855
1012	2001	21	0.81	3019	1	5	1	22970.76923	127081153.8	0.072801124	0.756170536
1013	2001	22	1.13	3019	0	11	2	22633.84615	127107461.5	0.041391738	0.787351742
1014	2001	23	1.37	3019	1	14	4	21960	127126846.2	0.031359277	0.791751054
1015	2001	24	1.87	3019	0	16	2	21960	127132384.6	0.034849797	0.780011044
1016	2001	25	2.19	3019	1	14	3	21960	127137923.1	0.061144849	0.73512647
1017	2001	26	3.05	3019	3	15	1	21960	127143461.5	0.077597727	0.692435576
1018	2001	27	3.28	3019	1	16	7	23425.61538	127149000	0.051794683	0.665252057
1019	2001	28	3.39	3019	0	15	7	23425.61538	127130538.5	0.022196388	0.682340006
1020	2001	29	2.85	3019	0	13	2	23425.61538	127112076.9	0.019675477	0.724802394
1021	2001	30	2.34	3019	1	6	2	23425.61538	127093615.4	0.038499648	0.722822929
1022	2001	31	1.65	3019	0	3	1	23615.46154	127075153.8	0.032754866	0.728355779
1023	2001	32	1.14	3019	0	8	1	23710.38462	127078538.5	0.009523232	0.766532002
1024	2001	33	0.74	3019	0	0	0	23710.38462	127092846.2	0.010662249	0.755379226
1025	2001	34	0.65	3019	0	7	0	23710.38462	127107153.8	0.036310096	0.758604583
1026	2001	35	0.75	3019	1	5	0	23700.69231	127121461.5	0.049994719	0.821688359
1027	2001	36	0.77	3019	0	11	1	23681.30769	127145230.8	0.034991237	0.863669122
1028	2001	37	0.76	3019	0	4	1	23681.30769	127187923.1	0.03867347	0.844204829
1029	2001	38	0.84	3019	1	6	0	23681.30769	127230615.4	0.055606609	0.847945372
1030	2001	39	0.70	3019	0	8	0	23681.30769	127273307.7	0.03639167	0.910622186
1031	2001	40	0.55	3019	0	4	0	23840.30769	127316000	0.018516656	0.919909344
1032	2001	41	0.59	3019	0	5	1	23840.30769	127334461.5	0.042990534	0.83424039
1033	2001	42	0.62	3019	1	5	1	23840.30769	127352923.1	0.069151326	0.769462602
1034	2001	43	0.66	3019	0	2	1	23840.30769	127371384.6	0.048243368	0.788774061
1035	2001	44	0.60	3019	0	10	1	22508.30769	127389846.2	0.0434514	0.801847417
1036	2001	45	0.66	3019	1	2	0	21842.30769	127396153.8	0.063607232	0.741269394
1037	2001	46	0.62	3019	0	3	1	21842.30769	127396384.6	0.035053499	0.770876817
1038	2001	47	0.56	3019	0	11	0	21842.30769	127396615.4	0.00624585	0.884848103
1039	2001	48	0.51	3019	0	7	0	21924.76923	127396846.2	0.000471604	0.961803078
1040	2001	49	0.46	3019	0	12	0	22089.69231	127386538.5	1.39E-05	0.993430258
1041	2001	50	0.43	3019	0	9	0	22089.69231	127355153.8	1.80E-07	0.99942959
1042	2001	51	0.37	3019	0	5	0	22089.69231	127323769.2	0	0.999974412
1043	2001	52	0.26	3019	0	2	0	22089.69231	127292384.6	1.11E-06	0.999998332
1044	2002	1	0.07	3036	0	0	0	22709.30769	127261000	0.000176855	0.999823145
1045	2002	2	0.11	3036	0	2	0	22709.30769	127279923.1	0.004165791	0.995834209
1046	2002	3	0.12	3036	0	4	0	22709.30769	127298846.2	0.03308301	0.96691699
1047	2002	4	0.15	3036	0	4	0	22709.30769	127317769.2	0.122339763	0.877660237
1048	2002	5	0.14	3036	2	1	0	21223.61538	127336692.3	0.158514864	0.841485136
1049	2002	6	0.14	3036	0	10	0	20480.76923	127332076.9	0.080934811	0.919065189
1050	2002	7	0.13	3036	0	4	0	20480.76923	127315692.3	0.033800162	0.966199838
1051	2002	8	0.13	3036	0	2	0	20480.76923	127299307.7	0.087770345	0.912229655
1052	2002	9	0.12	3036	1	1	0	21004.84615	127282923.1	0.22203855	0.77796145
1053	2002	10	0.12	3036	0	1	0	22053	127279615.4	0.205465324	0.794533413
1054	2002	11	0.13	3036	0	0	0	22053	127302461.5	0.045590399	0.954296594
1055	2002	12	0.11	3036	0	3	0	22053	127325307.7	0.002147515	0.99570569
1056	2002	13	0.10	3036	0	1	0	22053	127348153.8	6.98E-05	0.985844534
1057	2002	14	0.12	3036	0	10	0	21653.53846	127371000	0.00076659	0.957393073
1058	2002	15	0.11	3036	0	4	1	21653.53846	127366153.8	0.009947266	0.916557901
1059	2002	16	0.19	3036	0	3	0	21653.53846	127361307.7	0.060905417	0.878289682
1060	2002	17	0.22	3036	1	3	0	21653.53846	127356461.5	0.137819996	0.844084616
1061	2002	18	0.20	3036	0	1	0	22385.38462	127351615.4	0.158749101	0.837716647
1062	2002	19	0.26	3036	0	1	0	22751.30769	127360461.5	0.169347598	0.81806423
1063	2002	20	0.40	3036	3	10	0	22751.30769	127376153.8	0.149608628	0.816421733
1064	2002	21	0.63	3036	0	10	1	22751.30769	127391846.2	0.115650814	0.819659987
1065	2002	22	0.68	3036	3	12	1	22350.07692	127407538.5	0.089491189	0.812502226
1066	2002	23	0.75	3036	0	16	1	21547.61538	127420076.9	0.044838234	0.825907938
1067	2002	24	0.91	3036	0	12	1	21547.61538	127426307.7	0.012422661	0.851077341
1068	2002	25	1.23	3036	0	14	3	21547.61538	127432538.5	0.011876056	0.883753838
1069	2002	26	1.32	3036	1	37	1	21547.61538	127438769.2	0.018205797	0.89529856
1070	2002	27	1.70	3036	0	23	3	23614.84615	127445000	0.02978715	0.854057917
1071	2002	28	2.08	3036	2	16	2	23614.84615	127425846.2	0.05392909	0.788100087
1072	2002	29	2.13	3036	2	19	1	23614.84615	127406692.3	0.057674688	0.778846485
1073	2002	30	2.09	3036	0	16	1	23614.84615	127387538.5	0.031752862	0.814375449
1074	2002	31	1.66	3036	0	11	1	23375.46154	127368384.6	0.007942165	0.827316759
1075	2002	32	1.21	3036	0	10	1	23255.76923	127368615.4	0.001186436	0.846253964
1076	2002	33	0.76	3036	0	7	0	23255.76923	127378538.5	0.005857513	0.868664431
1077	2002	34	0.65	3036	0	6	0	23255.76923	127388461.5	0.025000827	0.870776156
1078	2002	35	0.72	3036	1	12	0	23139.30769	127398384.6	0.033003909	0.889067703
1079	2002	36	0.80	3036	0	15	0	22906.38462	127411230.8	0.019505096	0.923753162
1080	2002	37	0.81	3036	0	8	0	22906.38462	127429923.1	0.005833973	0.955829442
1081	2002	38	0.70	3036	0	5	0	22906.38462	127448615.4	0.000741359	0.947532921
1082	2002	39	0.59	3036	0	2	0	22906.38462	127467307.7	0.000109273	0.894549707
1083	2002	40	0.57	3036	0	7	0	22519.84615	127486000	0.002481155	0.851140878
1084	2002	41	0.60	3036	0	3	1	22519.84615	127495461.5	0.028235976	0.771668524
1085	2002	42	0.57	3036	0	4	0	22519.84615	127504923.1	0.110464631	0.717719315
1086	2002	43	0.52	3036	3	8	1	22519.84615	127514384.6	0.177078896	0.712485982
1087	2002	44	0.54	3036	0	1	0	21414.30769	127523846.2	0.158834017	0.778155515
1088	2002	45	0.43	3036	0	4	0	20861.53846	127532692.3	0.095075816	0.877359343
1089	2002	46	0.41	3036	1	5	0	20861.53846	127541230.8	0.083830725	0.855054853
1090	2002	47	0.37	3036	0	4	0	20861.53846	127549769.2	0.04934941	0.820126731
1091	2002	48	0.35	3036	0	3	0	21214.46154	127558307.7	0.012191278	0.843100452
1092	2002	49	0.34	3036	0	5	0	21920.30769	127551384.6	0.001192478	0.919163811
1093	2002	50	0.30	3036	0	1	0	21920.30769	127513538.5	9.54E-05	0.977620269
1094	2002	51	0.29	3036	0	4	0	21920.30769	127475692.3	0.002077917	0.971279971
1095	2002	52	0.21	3036	0	0	0	21920.30769	127437846.2	0.038765669	0.800499337
1096	2003	1	0.06	3041	0	0	0	22228.61538	127400000	0.179772954	0.575210319
1097	2003	2	0.10	3041	1	3	0	22228.61538	127437615.4	0.297931386	0.564484003
1098	2003	3	0.10	3041	1	0	0	22228.61538	127475230.8	0.386469027	0.4347861
1099	2003	4	0.09	3041	0	0	0	22228.61538	127512846.2	0.37198448	0.20289736
1100	2003	5	0.09	3041	0	0	0	20442.15385	127550461.5	0.392238707	0.221882462
1101	2003	6	0.10	3041	2	1	0	19548.92308	127548384.6	0.391147465	0.293263569
1102	2003	7	0.09	3041	0	1	1	19548.92308	127526461.5	0.371982224	0.325618855
1103	2003	8	0.08	3041	1	0	0	19548.92308	127504538.5	0.525450598	0.305351451
1104	2003	9	0.10	3041	1	1	0	20134.23077	127482615.4	0.726245592	0.224370419
1105	2003	10	0.11	3041	3	0	0	21304.84615	127479923.1	0.792907912	0.136821139
1106	2003	11	0.15	3041	5	1	1	21304.84615	127515692.3	0.79316847	0.104407951
1107	2003	12	0.11	3041	2	0	0	21304.84615	127551461.5	0.78849978	0.091272328
1108	2003	13	0.12	3041	5	0	0	21304.84615	127587230.8	0.714502409	0.15100025
1109	2003	14	0.13	3041	2	3	1	21096	127623000	0.696573484	0.197625639
1110	2003	15	0.15	3041	8	0	0	21096	127634307.7	0.81796164	0.1313996
1111	2003	16	0.21	3041	3	0	0	21096	127645615.4	0.887976084	0.08708608
1112	2003	17	0.24	3041	3	1	0	21096	127656923.1	0.809351007	0.1157036
1113	2003	18	0.30	3041	3	0	1	21780.15385	127668230.8	0.731592743	0.117841087
1114	2003	19	0.30	3041	3	1	1	22122.23077	127681384.6	0.743126583	0.121239799
1115	2003	20	0.51	3041	9	1	1	22122.23077	127695461.5	0.776203328	0.149075613
1116	2003	21	0.80	3041	10	1	0	22122.23077	127709538.5	0.71636254	0.257233196
1117	2003	22	0.95	3041	4	9	0	21799.76923	127723615.4	0.672292787	0.313310068
1118	2003	23	1.16	3041	21	3	0	21154.84615	127731846.2	0.726595739	0.234989891
1119	2003	24	1.37	3041	15	5	2	21154.84615	127728384.6	0.757451251	0.18065104
1120	2003	25	2.14	3041	24	3	0	21154.84615	127724923.1	0.763848698	0.175305844
1121	2003	26	3.19	3041	38	12	0	21154.84615	127721461.5	0.747085622	0.175350497
1122	2003	27	3.95	3041	29	5	2	22900.38462	127718000	0.741415473	0.151444447
1123	2003	28	4.55	3041	48	7	1	22900.38462	127700692.3	0.752273137	0.14468802
1124	2003	29	5.00	3041	40	10	0	22900.38462	127683384.6	0.749436496	0.171890721
1125	2003	30	4.08	3041	25	9	1	22900.38462	127666076.9	0.733282029	0.189459862
1126	2003	31	3.59	3041	32	6	3	22615.15385	127648769.2	0.734529619	0.169393939
1127	2003	32	3.09	3041	28	6	0	22472.53846	127643307.7	0.759983215	0.148591874
1128	2003	33	1.92	3041	17	1	0	22472.53846	127643769.2	0.757351696	0.147583518
1129	2003	34	1.80	3041	18	7	1	22472.53846	127644230.8	0.709860386	0.161348597
1130	2003	35	1.86	3041	10	1	0	22302.69231	127644692.3	0.706629626	0.129783447
1131	2003	36	1.97	3041	15	1	1	21963	127648769.2	0.731748925	0.087058439
1132	2003	37	1.79	3041	13	2	1	21963	127660076.9	0.760413153	0.088812727
1133	2003	38	1.68	3041	10	1	1	21963	127671384.6	0.781944184	0.099443521
1134	2003	39	1.32	3041	6	1	0	21963	127682692.3	0.776103621	0.109044087
1135	2003	40	1.15	3041	5	1	0	22119.92308	127694000	0.774187303	0.098779969
1136	2003	41	0.95	3041	5	0	0	22119.92308	127696307.7	0.857164135	0.060197653
1137	2003	42	0.64	3041	5	0	0	22119.92308	127698615.4	0.915539048	0.064709738
1138	2003	43	0.66	3041	6	1	0	22119.92308	127700923.1	0.866291673	0.131909086
1139	2003	44	0.62	3041	1	1	0	21078.23077	127703230.8	0.806392212	0.193533758
1140	2003	45	0.54	3041	2	0	0	20557.38462	127711076.9	0.824665271	0.175333861
1141	2003	46	0.54	3041	5	1	0	20557.38462	127721692.3	0.820476297	0.179523703
1142	2003	47	0.59	3041	4	1	0	20557.38462	127732307.7	0.763570854	0.236429146
1143	2003	48	0.46	3041	3	2	0	20980.23077	127742923.1	0.697561222	0.302438778
1144	2003	49	0.39	3041	0	0	0	21825.92308	127738692.3	0.694662979	0.305337021
1145	2003	50	0.33	3041	4	1	0	21825.92308	127704769.2	0.682906594	0.317093406
1146	2003	51	0.29	3041	2	2	0	21825.92308	127670846.2	0.579594814	0.420405186
1147	2003	52	0.20	3041	0	1	0	21825.92308	127636923.1	0.427683246	0.572316754
1148	2004	1	0.06	3019	0	0	0	21321.73585	127603000	0.261850766	0.738149234
1149	2004	2	0.07	3019	0	0	0	21321.73585	127633792.5	0.131466669	0.868533331
1150	2004	3	0.07	3019	0	0	0	21321.73585	127664584.9	0.507168675	0.492831325
1151	2004	4	0.08	3019	0	0	0	21321.73585	127695377.4	0.995389261	0.004610739
1152	2004	5	0.08	3019	0	0	0	20385.18868	127726169.8	0.985217269	0.014782731
1153	2004	6	0.06	3019	1	0	0	19716.22642	127730547.2	0.921417151	0.078582849
1154	2004	7	0.06	3019	1	0	0	19716.22642	127716056.6	0.708157541	0.291842459
1155	2004	8	0.06	3019	0	1	0	19716.22642	127701566	0.306740934	0.693259066
1156	2004	9	0.06	3019	0	0	0	19949.09434	127687075.5	0.038684274	0.961315726
1157	2004	10	0.05	3019	0	5	0	21113.43396	127677301.9	0.002223614	0.997775662
1158	2004	11	0.05	3019	0	0	0	21113.43396	127691113.2	0.000111413	0.999778398
1159	2004	12	0.05	3019	0	0	0	21113.43396	127704924.5	5.42E-06	0.983850711
1160	2004	13	0.05	3019	0	0	0	21113.43396	127718735.8	0	0.291007688
1161	2004	14	0.04	3019	0	0	0	20829.84906	127732547.2	0	0.002757795
1162	2004	15	0.05	3019	0	0	0	20735.32075	127722075.5	0	1.86E-05
1163	2004	16	0.07	3019	0	0	0	20735.32075	127703509.4	0	0
1164	2004	17	0.09	3019	0	0	0	20735.32075	127684943.4	2.75E-05	5.51E-05
1165	2004	18	0.11	3019	0	0	0	20763.32075	127666377.4	0.026934894	0.053869789
1166	2004	19	0.08	3019	0	0	0	20819.32075	127662603.8	0.246220445	0.492523488
1167	2004	20	0.13	3019	0	0	0	20819.32075	127688415.1	0.244539514	0.48965145
1168	2004	21	0.21	3019	0	0	0	20819.32075	127714226.4	0.23402735	0.47167858
1169	2004	22	0.27	3019	1	2	1	20819.32075	127740037.7	0.20486371	0.425027874
1170	2004	23	0.30	3019	0	0	1	20300.24528	127765849.1	0.185202935	0.350786896
1171	2004	24	0.40	3019	0	1	1	20253.0566	127766547.2	0.299904467	0.337651494
1172	2004	25	0.55	3019	4	3	1	20253.0566	127764962.3	0.396625793	0.338683893
1173	2004	26	0.57	3019	4	3	1	20253.0566	127763377.4	0.393671071	0.326883138
1174	2004	27	0.85	3019	2	2	2	21149.88679	127761792.5	0.331182169	0.342488309
1175	2004	28	1.05	3019	4	4	2	22046.71698	127754434	0.253830607	0.419526954
1176	2004	29	1.30	3019	2	9	1	22046.71698	127741301.9	0.190793275	0.527297329
1177	2004	30	1.26	3019	1	5	0	22046.71698	127728169.8	0.181464296	0.592349706
1178	2004	31	1.31	3019	1	4	1	21992.83019	127715037.7	0.279594128	0.548252057
1179	2004	32	1.28	3019	8	9	0	21400.07547	127703509.4	0.37456686	0.501825094
1180	2004	33	0.95	3019	3	2	0	21400.07547	127709622.6	0.372120668	0.530854374
1181	2004	34	0.84	3019	1	7	0	21400.07547	127715735.8	0.28368874	0.597525919
1182	2004	35	0.91	3019	4	5	0	21400.07547	127721849.1	0.232702548	0.615566247
1183	2004	36	1.04	3019	0	6	0	21615.92453	127727962.3	0.1789649	0.659337547
1184	2004	37	1.03	3019	2	7	1	21723.84906	127738603.8	0.172226628	0.673526401
1185	2004	38	1.16	3019	2	6	0	21723.84906	127751509.4	0.202482333	0.673653202
1186	2004	39	1.04	3019	1	1	0	21723.84906	127764415.1	0.173739514	0.767545378
1187	2004	40	1.07	3019	0	8	0	21526.64151	127777320.8	0.098592358	0.891255578
1188	2004	41	1.15	3019	1	8	0	20935.01887	127788811.3	0.099010352	0.892737019
1189	2004	42	1.03	3019	1	3	0	20935.01887	127796056.6	0.098136788	0.865299658
1190	2004	43	0.99	3019	0	7	0	20935.01887	127803301.9	0.049410478	0.894351244
1191	2004	44	1.00	3019	0	8	0	20935.01887	127810547.2	0.041832766	0.922691748
1192	2004	45	0.92	3019	1	8	0	20512	127817792.5	0.061860896	0.904150076
1193	2004	46	0.93	3019	1	14	1	20427.39623	127822584.9	0.05325313	0.887904379
1194	2004	47	0.90	3019	0	9	0	20427.39623	127826886.8	0.025928596	0.886903561
1195	2004	48	0.86	3019	0	9	1	20427.39623	127831188.7	0.006124127	0.873756612
1196	2004	49	0.75	3019	0	9	1	20662.58491	127835490.6	0.0066163	0.841949345
1197	2004	50	0.67	3019	0	4	1	20991.84906	127828754.7	0.038643881	0.811087625
1198	2004	51	0.65	3019	1	3	0	20991.84906	127806566	0.107789317	0.796423724
1199	2004	52	0.50	3019	0	1	0	20991.84906	127784377.4	0.12929761	0.836971244
1200	2004	53	0.26	3019	0	0	0	20991.84906	127762188.7	0.036202154	0.957584505
1201	2005	1	0.18	3065	0	3	0	21425.07692	127740000	0.001714173	0.976299755
1202	2005	2	0.17	3065	0	5	0	21425.07692	127752230.8	0.001223847	0.919442145
1203	2005	3	0.23	3065	0	2	1	21425.07692	127764461.5	0.013860228	0.821612689
1204	2005	4	0.25	3065	0	4	1	21425.07692	127776692.3	0.067287584	0.754448733
1205	2005	5	0.19	3065	1	1	0	19584	127788923.1	0.148570027	0.739510627
1206	2005	6	0.18	3065	0	2	0	18663.46154	127780846.2	0.144165298	0.786217148
1207	2005	7	0.18	3065	0	0	0	18663.46154	127762615.4	0.046591284	0.694478134
1208	2005	8	0.17	3065	0	1	1	18663.46154	127744384.6	0.006929847	0.484740859
1209	2005	9	0.15	3065	0	0	1	19330.07692	127726153.8	0.034876169	0.476586564
1210	2005	10	0.15	3065	0	2	0	20663.30769	127719923.1	0.117506147	0.444600434
1211	2005	11	0.15	3065	1	0	2	20663.30769	127737692.3	0.143730725	0.308420615
1212	2005	12	0.15	3065	0	1	1	20663.30769	127755461.5	0.065399115	0.326287547
1213	2005	13	0.15	3065	0	2	3	20663.30769	127773230.8	0.010553395	0.395951829
1214	2005	14	0.14	3065	0	4	4	19911	127791000	0.000756064	0.37277391
1215	2005	15	0.17	3065	0	0	4	19911	127757769.2	0.000810598	0.298534758
1216	2005	16	0.21	3065	0	2	2	19911	127724538.5	0.009926667	0.299378231
1217	2005	17	0.27	3065	0	2	6	19911	127691307.7	0.041849563	0.33844984
1218	2005	18	0.25	3065	1	2	1	20044.84615	127658076.9	0.071574797	0.412789438
1219	2005	19	0.33	3065	0	3	3	20111.76923	127667461.5	0.040033494	0.536113317
1220	2005	20	0.51	3065	0	2	3	20111.76923	127698153.8	0.006197539	0.720542808
1221	2005	21	0.57	3065	0	17	1	20111.76923	127728846.2	0.000363068	0.826506215
1222	2005	22	0.62	3065	0	9	2	20112.84615	127759538.5	2.05E-05	0.783578824
1223	2005	23	0.79	3065	0	8	6	20115	127779461.5	0.000354448	0.697007867
1224	2005	24	0.94	3065	0	10	3	20115	127777846.2	0.004546669	0.669977944
1225	2005	25	1.23	3065	0	9	3	20115	127776230.8	0.023712606	0.630783506
1226	2005	26	1.62	3065	1	12	4	20115	127774615.4	0.060781502	0.545859002
1227	2005	27	1.99	3065	2	6	10	20994.46154	127773000	0.096063715	0.481060558
1228	2005	28	2.29	3065	4	16	9	20994.46154	127762846.2	0.110870849	0.521337034
1229	2005	29	1.97	3065	1	12	2	20994.46154	127752692.3	0.117574928	0.58433469
1230	2005	30	1.65	3065	3	10	6	20994.46154	127742538.5	0.144048459	0.565692714
1231	2005	31	1.43	3065	4	11	3	21222	127732384.6	0.17324805	0.538012085
1232	2005	32	1.09	3065	2	6	2	21335.76923	127729769.2	0.191272036	0.564393806
1233	2005	33	0.79	3065	2	5	0	21335.76923	127730923.1	0.187370585	0.646757666
1234	2005	34	0.72	3065	0	5	1	21335.76923	127732076.9	0.162484611	0.683812189
1235	2005	35	0.75	3065	3	9	1	21355	127733230.8	0.183058875	0.645243014
1236	2005	36	0.67	3065	1	2	0	21393.46154	127736615.4	0.214836792	0.617317396
1237	2005	37	0.71	3065	2	5	0	21393.46154	127744461.5	0.201356811	0.638320155
1238	2005	38	0.58	3065	0	3	0	21393.46154	127752307.7	0.150022974	0.737587371
1239	2005	39	0.47	3065	0	2	0	21393.46154	127760153.8	0.180634464	0.789690501
1240	2005	40	0.40	3065	2	4	0	20946.92308	127768000	0.292051392	0.705718846
1241	2005	41	0.40	3065	1	2	0	20946.92308	127773538.5	0.394603298	0.605322847
1242	2005	42	0.37	3065	2	1	0	20946.92308	127779076.9	0.500620943	0.499378066
1243	2005	43	0.40	3065	1	1	0	20946.92308	127784615.4	0.458301724	0.541698276
1244	2005	44	0.35	3065	2	2	0	19903.84615	127790153.8	0.290107751	0.709892249
1245	2005	45	0.31	3065	1	9	0	19382.30769	127792461.5	0.187359838	0.812639938
1246	2005	46	0.31	3065	1	5	0	19382.30769	127793153.8	0.185035349	0.814941254
1247	2005	47	0.27	3065	1	1	0	19382.30769	127793846.2	0.265426771	0.733457014
1248	2005	48	0.21	3065	1	2	0	19673.76923	127794538.5	0.291725915	0.694966179
1249	2005	49	0.23	3065	2	6	0	20256.69231	127793923.1	0.243518329	0.702849886
1250	2005	50	0.23	3065	0	0	0	20256.69231	127790692.3	0.158095073	0.727514268
1251	2005	51	0.17	3065	0	4	0	20256.69231	127787461.5	0.090184461	0.810864148
1252	2005	52	0.11	3065	0	0	0	20256.69231	127784230.8	0.275715451	0.694094081
1253	2006	1	0.07	3014	2	1	0	20994.69231	127781000	0.541865644	0.455142193
1254	2006	2	0.08	3014	0	0	0	20994.69231	127779846.2	0.491830723	0.508046916
1255	2006	3	0.08	3014	0	1	0	20994.69231	127778692.3	0.334672619	0.665325959
1256	2006	4	0.09	3014	1	1	0	20994.69231	127777538.5	0.384099564	0.615900436
1257	2006	5	0.08	3014	0	0	0	19744.53846	127776384.6	0.380982406	0.619017594
1258	2006	6	0.07	3014	0	0	0	19119.46154	127773692.3	0.226039713	0.773960287
1259	2006	7	0.08	3014	0	2	0	19119.46154	127770230.8	0.373270588	0.626729412
1260	2006	8	0.09	3014	2	1	0	19119.46154	127766769.2	0.570926833	0.429073167
1261	2006	9	0.11	3014	3	1	0	19738.84615	127763307.7	0.647497227	0.352502773
1262	2006	10	0.10	3014	2	2	0	20977.61538	127763076.9	0.646478138	0.353521862
1263	2006	11	0.10	3014	2	0	0	20977.61538	127769307.7	0.646803031	0.353196308
1264	2006	12	0.08	3014	0	1	0	20977.61538	127775538.5	0.499667576	0.50022438
1265	2006	13	0.08	3014	0	0	0	20977.61538	127781769.2	0.276272625	0.719414982
1266	2006	14	0.10	3014	0	2	0	20303.30769	127788000	0.453947433	0.515346298
1267	2006	15	0.11	3014	3	0	0	20303.30769	127785461.5	0.615518087	0.28879764
1268	2006	16	0.18	3014	1	1	1	20303.30769	127782923.1	0.657465927	0.191563233
1269	2006	17	0.17	3014	2	0	0	20303.30769	127780384.6	0.795149075	0.099783795
1270	2006	18	0.16	3014	2	0	0	20956.69231	127777846.2	0.887587525	0.01796746
1271	2006	19	0.24	3014	5	0	0	21283.38462	127784384.6	0.788835996	0.017594057
1272	2006	20	0.35	3014	10	0	5	21283.38462	127795461.5	0.703643425	0.054472856
1273	2006	21	0.51	3014	7	2	2	21283.38462	127806538.5	0.683273413	0.101538674
1274	2006	22	0.66	3014	12	2	2	21094.53846	127817615.4	0.714008685	0.112125831
1275	2006	23	0.75	3014	11	1	1	20716.84615	127827230.8	0.742589338	0.108273048
1276	2006	24	0.90	3014	14	2	2	20716.84615	127833923.1	0.720918546	0.132433246
1277	2006	25	1.16	3014	16	5	2	20716.84615	127840615.4	0.68894076	0.162124507
1278	2006	26	1.35	3014	15	2	1	20716.84615	127847307.7	0.671034665	0.203053103
1279	2006	27	1.66	3014	13	8	2	21649.15385	127854000	0.629251675	0.267159401
1280	2006	28	1.93	3014	13	6	1	21649.15385	127859076.9	0.596362266	0.295580786
1281	2006	29	1.80	3014	9	5	2	21649.15385	127864153.8	0.590743815	0.2969383
1282	2006	30	1.90	3014	13	6	0	21649.15385	127869230.8	0.599530433	0.305938252
1283	2006	31	1.70	3014	12	6	1	21862.53846	127874307.7	0.567368899	0.346198154
1284	2006	32	1.37	3014	5	6	0	21969.23077	127873846.2	0.469497104	0.44455102
1285	2006	33	0.94	3014	4	8	0	21969.23077	127870615.4	0.376678535	0.537766695
1286	2006	34	0.89	3014	4	6	1	21969.23077	127867384.6	0.362618544	0.543780845
1287	2006	35	1.09	3014	7	9	0	21810.53846	127864153.8	0.373305445	0.522208173
1288	2006	36	1.16	3014	5	8	0	21493.15385	127865000	0.380210986	0.492705979
1289	2006	37	1.06	3014	6	6	0	21493.15385	127874000	0.416842504	0.438828407
1290	2006	38	1.00	3014	6	4	0	21493.15385	127883000	0.48018848	0.411605829
1291	2006	39	0.90	3014	6	5	0	21493.15385	127892000	0.484307191	0.433432454
1292	2006	40	0.85	3014	6	6	1	21582.46154	127901000	0.41066547	0.48692564
1293	2006	41	0.90	3014	1	6	2	21582.46154	127906538.5	0.34185954	0.53868472
1294	2006	42	0.82	3014	2	2	0	21582.46154	127912076.9	0.431446576	0.497822662
1295	2006	43	0.75	3014	8	6	0	21582.46154	127917615.4	0.539381157	0.419717563
1296	2006	44	0.70	3014	6	3	1	21048.46154	127923153.8	0.535068618	0.400124788
1297	2006	45	0.64	3014	3	4	0	20781.46154	127926538.5	0.472021144	0.45135739
1298	2006	46	0.55	3014	4	5	0	20781.46154	127928846.2	0.437538007	0.499967438
1299	2006	47	0.52	3014	4	4	0	20781.46154	127931153.8	0.427051062	0.514621791
1300	2006	48	0.50	3014	2	3	0	20949.23077	127933461.5	0.388685579	0.572819522
1301	2006	49	0.54	3014	2	5	0	21284.76923	127934230.8	0.33358671	0.64600102
1302	2006	50	0.46	3014	1	1	0	21284.76923	127931923.1	0.268428737	0.672625853
1303	2006	51	0.46	3014	0	4	1	21284.76923	127929615.4	0.247418936	0.644734877
1304	2006	52	0.40	3014	2	1	0	21284.76923	127927307.7	0.405533043	0.521036675
1305	2007	1	0.16	3012	1	0	0	21204.23077	127925000	0.538084308	0.446837286
1306	2007	2	0.20	3012	4	5	0	21204.23077	127928000	0.559914393	0.429465411
1307	2007	3	0.35	3012	4	1	0	21204.23077	127931000	0.618863423	0.337153739
1308	2007	4	0.38	3012	3	1	1	21204.23077	127934000	0.666920329	0.231993301
1309	2007	5	0.36	3012	1	0	0	19651.76923	127937000	0.696721373	0.184683621
1310	2007	6	0.39	3012	0	0	0	18875.53846	127933384.6	0.648689322	0.305840625
1311	2007	7	0.30	3012	1	1	0	18875.53846	127926461.5	0.553465109	0.441374812
1312	2007	8	0.37	3012	2	1	0	18875.53846	127919538.5	0.45683735	0.519494269
1313	2007	9	0.31	3012	0	2	0	19483.76923	127912615.4	0.241474085	0.649934204
1314	2007	10	0.28	3012	0	1	1	20700.23077	127910615.4	0.056473114	0.743113602
1315	2007	11	0.29	3012	0	2	0	20700.23077	127918461.5	0.00546803	0.847480095
1316	2007	12	0.22	3012	0	1	0	20700.23077	127926307.7	0.000269332	0.945999482
1317	2007	13	0.19	3012	0	0	0	20700.23077	127934153.8	0.000324119	0.989175823
1318	2007	14	0.16	3012	0	0	0	20162.07692	127942000	0.010618334	0.989061235
1319	2007	15	0.18	3012	0	1	0	20162.07692	127938076.9	0.057286532	0.942710329
1320	2007	16	0.18	3012	0	2	0	20162.07692	127934153.8	0.182502728	0.817398978
1321	2007	17	0.25	3012	1	0	0	20162.07692	127930230.8	0.307777043	0.689523514
1322	2007	18	0.16	3012	0	1	0	20858.23077	127926307.7	0.276620754	0.705550026
1323	2007	19	0.25	3012	2	7	0	21206.30769	127932076.9	0.32034392	0.627320096
1324	2007	20	0.33	3012	3	2	1	21206.30769	127942692.3	0.437456855	0.457557692
1325	2007	21	0.37	3012	5	2	0	21206.30769	127953307.7	0.49400218	0.361852256
1326	2007	22	0.45	3012	4	4	2	20970.84615	127963923.1	0.431735728	0.397244461
1327	2007	23	0.58	3012	3	5	0	20499.92308	127973307.7	0.316840325	0.400723237
1328	2007	24	0.65	3012	1	0	7	20499.92308	127980230.8	0.198853219	0.382426078
1329	2007	25	0.90	3012	1	7	4	20499.92308	127987153.8	0.187962224	0.480669225
1330	2007	26	1.15	3012	6	10	1	20499.92308	127994076.9	0.219654175	0.562090551
1331	2007	27	1.52	3012	5	19	4	21703.84615	128001000	0.231751606	0.593379726
1332	2007	28	1.87	3012	9	18	2	21703.84615	128006307.7	0.245369155	0.586922133
1333	2007	29	1.83	3012	6	11	4	21703.84615	128011615.4	0.24022998	0.607324557
1334	2007	30	1.83	3012	12	43	2	21703.84615	128016923.1	0.238716832	0.638242881
1335	2007	31	1.65	3012	9	12	2	21771.07692	128022230.8	0.256878339	0.614646234
1336	2007	32	1.33	3012	2	7	0	21804.69231	128019846.2	0.25326066	0.580208372
1337	2007	33	0.85	3012	1	2	0	21804.69231	128013615.4	0.191698183	0.615774608
1338	2007	34	0.78	3012	2	11	1	21804.69231	128007384.6	0.153357484	0.657757808
1339	2007	35	0.91	3012	2	9	1	21686.15385	128001153.8	0.16744032	0.675156295
1340	2007	36	0.94	3012	4	11	0	21449.07692	127999769.2	0.17661085	0.683530528
1341	2007	37	0.92	3012	0	5	1	21449.07692	128008076.9	0.14427777	0.716635151
1342	2007	38	0.78	3012	2	9	0	21449.07692	128016384.6	0.11713831	0.80845502
1343	2007	39	0.69	3012	1	12	0	21449.07692	128024692.3	0.097740842	0.869973838
1344	2007	40	0.67	3012	1	15	1	22169.07692	128033000	0.098623838	0.863868748
1345	2007	41	0.59	3012	2	3	0	22169.07692	128036230.8	0.109605997	0.839570625
1346	2007	42	0.57	3012	0	13	1	22169.07692	128039461.5	0.088392556	0.838262085
1347	2007	43	0.50	3012	1	4	1	22169.07692	128042692.3	0.102681069	0.80772387
1348	2007	44	0.42	3012	1	4	0	21188	128045923.1	0.133607942	0.774040869
1349	2007	45	0.52	3012	1	8	1	20697.46154	128047461.5	0.134827034	0.745320208
1350	2007	46	0.48	3012	2	12	2	20697.46154	128048153.8	0.168045121	0.689044451
1351	2007	47	0.42	3012	3	1	0	20697.46154	128048846.2	0.214938256	0.628847983
1352	2007	48	0.38	3012	0	5	1	20806.30769	128049538.5	0.154099892	0.667863166
1353	2007	49	0.34	3012	0	2	0	21024	128048153.8	0.043858176	0.817137026
1354	2007	50	0.36	3012	0	4	0	21024	128042615.4	0.017646055	0.875580235
1355	2007	51	0.31	3012	0	3	1	21024	128037076.9	0.054263109	0.788262897
1356	2007	52	0.26	3012	1	5	0	21024	128031538.5	0.090494715	0.711377434
1357	2008	1	0.10	3017	0	0	1	21155.76923	128026000	0.085616461	0.7133593
1358	2008	2	0.13	3017	0	4	0	21155.76923	128024615.4	0.099688634	0.799129954
1359	2008	3	0.17	3017	1	2	0	21155.76923	128023230.8	0.170669762	0.804554698
1360	2008	4	0.18	3017	0	0	0	21155.76923	128021846.2	0.160191806	0.836787936
1361	2008	5	0.17	3017	0	2	0	20132.07692	128020461.5	0.037521722	0.962391374
1362	2008	6	0.19	3017	0	1	0	19620.23077	128015692.3	0.023226518	0.976772299
1363	2008	7	0.13	3017	0	6	0	19620.23077	128009230.8	0.068440197	0.931521971
1364	2008	8	0.15	3017	1	2	0	19620.23077	128002769.2	0.127721659	0.870859963
1365	2008	9	0.14	3017	0	1	0	19940.53846	127996307.7	0.10729358	0.869196584
1366	2008	10	0.14	3017	0	3	0	20581.15385	127993615.4	0.04845674	0.842959239
1367	2008	11	0.17	3017	0	1	0	20581.15385	127998461.5	0.112602703	0.705085973
1368	2008	12	0.16	3017	1	1	0	20581.15385	128003307.7	0.200845457	0.67737572
1369	2008	13	0.16	3017	0	2	0	20581.15385	128008153.8	0.145849921	0.821526096
1370	2008	14	0.15	3017	0	1	0	20318.53846	128013000	0.045740448	0.946750343
1371	2008	15	0.18	3017	0	0	0	20318.53846	128009769.2	0.003358708	0.955621297
1372	2008	16	0.25	3017	0	3	0	20318.53846	128006538.5	5.41E-05	0.901995799
1373	2008	17	0.32	3017	0	3	0	20318.53846	128003307.7	4.06E-07	0.889872323
1374	2008	18	0.37	3017	0	4	0	20853.30769	128000076.9	0	0.936976373
1375	2008	19	0.38	3017	0	6	0	21120.69231	128004076.9	0	0.946916059
1376	2008	20	0.49	3017	0	9	1	21120.69231	128011692.3	0	0.923819497
1377	2008	21	0.70	3017	0	10	1	21120.69231	128019307.7	1.26E-07	0.916027157
1378	2008	22	0.85	3017	0	16	1	20814.38462	128026923.1	1.04E-05	0.907910873
1379	2008	23	1.04	3017	0	7	1	20201.76923	128034384.6	0.000358505	0.899662052
1380	2008	24	1.36	3017	0	12	0	20201.76923	128041538.5	0.003695601	0.905721614
1381	2008	25	1.68	3017	0	22	2	20201.76923	128048692.3	0.012886454	0.896794719
1382	2008	26	2.02	3017	1	27	2	20201.76923	128055846.2	0.022822666	0.899377233
1383	2008	27	2.48	3017	1	40	1	21918.92308	128063000	0.029502861	0.899610272
1384	2008	28	2.83	3017	1	22	2	21918.92308	128065769.2	0.039708147	0.868817911
1385	2008	29	3.45	3017	2	20	1	21918.92308	128068538.5	0.046470349	0.834573205
1386	2008	30	3.26	3017	0	18	3	21918.92308	128071307.7	0.040742558	0.81596174
1387	2008	31	2.89	3017	1	16	3	21724.76923	128074076.9	0.053346609	0.795063791
1388	2008	32	2.63	3017	2	11	1	21627.69231	128070076.9	0.075946598	0.779564012
1389	2008	33	1.62	3017	0	4	0	21627.69231	128062692.3	0.058184775	0.821586712
1390	2008	34	1.42	3017	0	8	0	21627.69231	128055307.7	0.025001195	0.886889417
1391	2008	35	1.53	3017	0	10	1	21735.23077	128047923.1	0.045556611	0.834225999
1392	2008	36	1.81	3017	2	10	1	21950.30769	128046153.8	0.06751113	0.764158384
1393	2008	37	1.78	3017	0	7	1	21950.30769	128055615.4	0.045337465	0.775316954
1394	2008	38	1.29	3017	0	8	1	21950.30769	128065076.9	0.016084611	0.830055075
1395	2008	39	1.26	3017	0	11	0	21950.30769	128074538.5	0.028350865	0.835751732
1396	2008	40	1.14	3017	1	8	0	21837.69231	128084000	0.065323617	0.808537242
1397	2008	41	1.07	3017	1	5	1	21837.69231	128087230.8	0.080361228	0.797736288
1398	2008	42	0.89	3017	0	8	0	21837.69231	128090461.5	0.06371466	0.817332982
1399	2008	43	0.85	3017	1	7	0	21837.69231	128093692.3	0.05469465	0.826283934
1400	2008	44	0.77	3017	0	5	0	20723.53846	128096923.1	0.029585877	0.859430083
1401	2008	45	0.64	3017	0	12	1	20166.46154	128098153.8	0.012683462	0.905247794
1402	2008	46	0.54	3017	0	4	0	20166.46154	128098384.6	0.035334317	0.921005538
1403	2008	47	0.51	3017	1	6	0	20166.46154	128098615.4	0.074935097	0.90459483
1404	2008	48	0.41	3017	0	3	0	20546.30769	128098846.2	0.088270841	0.857453222
1405	2008	49	0.37	3017	0	4	1	21306	128096692.3	0.184415494	0.714424628
1406	2008	50	0.35	3017	3	1	0	21306	128089769.2	0.289652054	0.602716054
1407	2008	51	0.29	3017	1	6	1	21306	128082846.2	0.245702336	0.609421782
1408	2008	52	0.23	3017	0	0	0	21306	128075923.1	0.2067014	0.583900121
1409	2009	1	0.07	3022	1	1	0	20676.22642	128069000	0.244411267	0.541364835
1410	2009	2	0.10	3022	0	1	0	20676.22642	128064245.3	0.132311493	0.545533616
1411	2009	3	0.08	3022	0	1	0	20676.22642	128059490.6	0.023162925	0.504851607
1412	2009	4	0.07	3022	0	2	0	20676.22642	128054735.8	0.001935363	0.481390101
1413	2009	5	0.08	3022	0	0	0	19303.16981	128049981.1	8.13E-05	0.362458062
1414	2009	6	0.08	3022	0	0	1	18322.41509	128043377.4	1.09E-06	0.264190984
1415	2009	7	0.08	3022	0	1	1	18322.41509	128035452.8	0	0.329127987
1416	2009	8	0.07	3022	0	0	1	18322.41509	128027528.3	1.26E-06	0.409136876
1417	2009	9	0.07	3022	0	1	0	18584.33962	128019603.8	0.000176519	0.603256967
1418	2009	10	0.07	3022	0	0	0	19893.96226	128013339.6	0.012053056	0.81668994
1419	2009	11	0.06	3022	0	0	0	19893.96226	128015377.4	0.132362855	0.724105232
1420	2009	12	0.07	3022	0	1	0	19893.96226	128017415.1	0.274905894	0.450037242
1421	2009	13	0.06	3022	1	0	0	19893.96226	128019452.8	0.394550595	0.210897515
1422	2009	14	0.07	3022	0	0	0	19782.22642	128021490.6	0.473580305	0.052837934
1423	2009	15	0.08	3022	1	0	1	19744.98113	128017584.9	0.497418654	0.005014086
1424	2009	16	0.08	3022	0	0	0	19744.98113	128011698.1	0.490908774	0.009091226
1425	2009	17	0.10	3022	0	0	0	19744.98113	128005811.3	0.255405432	0.23495493
1426	2009	18	0.09	3022	0	0	0	19747.54717	127999924.5	0.094878338	0.364463052
1427	2009	19	0.05	3022	0	1	1	19752.67925	127998264.2	0.183169146	0.243205915
1428	2009	20	0.10	3022	1	0	2	19752.67925	128005056.6	0.305354	0.109502138
1429	2009	21	0.15	3022	1	0	1	19752.67925	128011849.1	0.402161176	0.069249341
1430	2009	22	0.16	3022	1	0	1	19752.67925	128018641.5	0.391517276	0.193932534
1431	2009	23	0.21	3022	1	2	1	19767.62264	128025434	0.348369845	0.299982508
1432	2009	24	0.27	3022	1	0	1	19768.98113	128030358.5	0.344128748	0.288206761
1433	2009	25	0.36	3022	1	1	1	19768.98113	128035113.2	0.286416063	0.298594673
1434	2009	26	0.47	3022	1	2	2	19768.98113	128039867.9	0.199409022	0.256907644
1435	2009	27	0.66	3022	0	0	3	20522.37736	128044622.6	0.173694396	0.118036775
1436	2009	28	1.09	3022	2	0	7	21275.77358	128046207.5	0.20607365	0.07569079
1437	2009	29	1.46	3022	3	2	8	21275.77358	128044622.6	0.231011662	0.103483587
1438	2009	30	1.50	3022	1	0	2	21275.77358	128043037.7	0.256976388	0.154721733
1439	2009	31	1.69	3022	3	2	5	21234.73585	128041452.8	0.277666833	0.244582801
1440	2009	32	1.72	3022	5	7	7	20783.32075	128039283	0.293484972	0.265671783
1441	2009	33	1.25	3022	3	1	4	20783.32075	128030679.2	0.343924692	0.176525913
1442	2009	34	1.29	3022	7	0	8	20783.32075	128022075.5	0.402101409	0.080816156
1443	2009	35	1.13	3022	2	1	3	20783.32075	128013471.7	0.43815423	0.079680798
1444	2009	36	1.01	3022	6	1	2	20825.88679	128004867.9	0.485770391	0.107892932
1445	2009	37	0.89	3022	3	1	3	20847.16981	128006528.3	0.496770196	0.122322494
1446	2009	38	0.74	3022	0	0	0	20847.16981	128013320.8	0.495807212	0.139093769
1447	2009	39	0.41	3022	1	0	0	20847.16981	128020113.2	0.428322563	0.283082659
1448	2009	40	0.43	3022	0	1	1	20899.35849	128026905.7	0.30691611	0.439995037
1449	2009	41	0.60	3022	2	3	1	21055.92453	128033301.9	0.332898838	0.470608
1450	2009	42	0.55	3022	1	0	0	21055.92453	128038509.4	0.354157832	0.504416229
1451	2009	43	0.44	3022	0	2	0	21055.92453	128043717	0.2115116	0.577297589
1452	2009	44	0.42	3022	0	0	0	21055.92453	128048924.5	0.098246969	0.415475561
1453	2009	45	0.35	3022	0	0	1	19688.9434	128054132.1	0.295444053	0.251073841
1454	2009	46	0.32	3022	1	1	0	19415.54717	128055754.7	0.618878086	0.233131411
1455	2009	47	0.34	3022	3	0	0	19415.54717	128056660.4	0.768980996	0.208402171
1456	2009	48	0.28	3022	2	1	0	19415.54717	128057566	0.735161634	0.263120893
1457	2009	49	0.23	3022	1	1	0	19965.35849	128058471.7	0.725152867	0.274794297
1458	2009	50	0.25	3022	2	0	0	20735.09434	128056452.8	0.815211101	0.184788436
1459	2009	51	0.23	3022	6	1	0	20735.09434	128050339.6	0.805943604	0.194056396
1460	2009	52	0.19	3022	0	1	0	20735.09434	128044226.4	0.676857005	0.32314172
1461	2009	53	0.08	3022	0	0	0	20735.09434	128038113.2	0.394481453	0.605310842
1462	2010	1	0.11	3028	0	2	0	20902.38462	128032000	0.515206785	0.479826507
1463	2010	2	0.10	3028	3	0	0	20902.38462	128036615.4	0.769097285	0.189102583
1464	2010	3	0.13	3028	3	0	0	20902.38462	128041230.8	0.794293882	0.037564718
1465	2010	4	0.15	3028	1	0	2	20902.38462	128045846.2	0.705941899	0.003278479
1466	2010	5	0.16	3028	2	0	0	19480.38462	128050461.5	0.80186385	0.001871709
1467	2010	6	0.18	3028	3	0	0	18769.38462	128044461.5	0.891126204	0.021466636
1468	2010	7	0.20	3028	1	0	0	18769.38462	128033153.8	0.773891681	0.070239399
1469	2010	8	0.26	3028	4	1	2	18769.38462	128021846.2	0.750754244	0.075619931
1470	2010	9	0.29	3028	9	0	1	19270.84615	128010538.5	0.822636674	0.062964328
1471	2010	10	0.37	3028	5	1	0	20273.76923	128005230.8	0.88931351	0.061600122
1472	2010	11	0.42	3028	9	0	0	20273.76923	128011923.1	0.919245747	0.049711966
1473	2010	12	0.37	3028	13	1	1	20273.76923	128018615.4	0.924969937	0.0394684
1474	2010	13	0.39	3028	10	0	0	20273.76923	128025307.7	0.949027786	0.023004148
1475	2010	14	0.43	3028	9	0	0	20148.92308	128032000	0.948472255	0.010879545
1476	2010	15	0.55	3028	9	0	0	20148.92308	128027153.8	0.884313724	0.02514829
1477	2010	16	0.79	3028	9	1	1	20148.92308	128022307.7	0.829333666	0.047425516
1478	2010	17	0.83	3028	2	0	0	20148.92308	128017461.5	0.855548206	0.045656351
1479	2010	18	0.55	3028	3	0	0	20058	128012615.4	0.894743619	0.036167348
1480	2010	19	0.75	3028	25	1	2	20012.53846	128015615.4	0.885607045	0.039302062
1481	2010	20	1.41	3028	29	2	3	20012.53846	128022538.5	0.889915403	0.03333787
1482	2010	21	1.54	3028	38	0	3	20012.53846	128029461.5	0.910474775	0.021179478
1483	2010	22	1.79	3028	39	1	2	20228.76923	128036384.6	0.922497254	0.017333982
1484	2010	23	1.58	3028	51	1	3	20661.23077	128043230.8	0.911096331	0.016317484
1485	2010	24	1.79	3028	27	0	3	20661.23077	128049923.1	0.856518483	0.018017422
1486	2010	25	2.56	3028	26	1	11	20661.23077	128056615.4	0.788872848	0.033510601
1487	2010	26	3.12	3028	34	3	3	20661.23077	128063307.7	0.768153585	0.046255541
1488	2010	27	3.87	3028	46	2	16	21470.76923	128070000	0.756143187	0.046534742
1489	2010	28	3.95	3028	37	3	8	21470.76923	128069769.2	0.766322846	0.046992284
1490	2010	29	3.54	3028	38	2	4	21470.76923	128069538.5	0.796470453	0.042183289
1491	2010	30	2.92	3028	33	1	6	21470.76923	128069307.7	0.808258128	0.029971863
1492	2010	31	2.38	3028	16	0	6	21382.61538	128069076.9	0.808699271	0.020910373
1493	2010	32	1.64	3028	26	1	2	21338.53846	128062692.3	0.815022638	0.019821349
1494	2010	33	1.35	3028	9	0	4	21338.53846	128053230.8	0.775727396	0.014036244
1495	2010	34	1.21	3028	11	0	4	21338.53846	128043769.2	0.715604656	0.010977156
1496	2010	35	1.12	3028	10	0	3	21310.61538	128034307.7	0.663207934	0.039375252
1497	2010	36	1.04	3028	7	2	5	21254.76923	128030230.8	0.599536957	0.090465873
1498	2010	37	0.90	3028	3	1	0	21254.76923	128036923.1	0.603008097	0.108604773
1499	2010	38	0.62	3028	6	0	3	21254.76923	128043615.4	0.627155008	0.078532894
1500	2010	39	0.55	3028	5	1	1	21254.76923	128050307.7	0.552810068	0.075786839
1501	2010	40	0.49	3028	0	0	4	21293.07692	128057000	0.435978076	0.096899777
1502	2010	41	0.42	3028	2	1	0	21293.07692	128058384.6	0.471928698	0.113781926
1503	2010	42	0.41	3028	3	0	2	21293.07692	128059769.2	0.5270032	0.064929269
1504	2010	43	0.39	3028	1	0	1	21293.07692	128061153.8	0.388550433	0.014199149
1505	2010	44	0.36	3028	1	0	4	20670.76923	128062538.5	0.225194981	0.002139369
1506	2010	45	0.34	3028	0	0	3	20359.61538	128061307.7	0.225580945	0.012718886
1507	2010	46	0.30	3028	2	0	2	20359.61538	128058769.2	0.320455156	0.047303309
1508	2010	47	0.28	3028	3	1	5	20359.61538	128056230.8	0.320258344	0.06591351
1509	2010	48	0.26	3028	1	0	3	20486.07692	128053692.3	0.266330199	0.06300161
1510	2010	49	0.25	3028	1	0	3	20739	128049538.5	0.2008689	0.124810724
1511	2010	50	0.21	3028	0	2	1	20739	128042153.8	0.147474133	0.214546318
1512	2010	51	0.19	3028	1	0	4	20739	128034769.2	0.141966236	0.150207332
1513	2010	52	0.11	3028	0	0	1	20739	128027384.6	0.118923527	0.056364076
1514	2011	1	0.09	3133	0	0	0	20421.23077	128020000	0.028186524	0.06091762
1515	2011	2	0.10	3133	0	0	5	20421.23077	128011230.8	0.001436935	0.158378548
1516	2011	3	0.12	3133	0	2	1	20421.23077	128002461.5	3.47E-05	0.221177358
1517	2011	4	0.13	3133	0	0	5	20421.23077	127993692.3	3.59E-07	0.175251813
1518	2011	5	0.15	3133	0	1	3	19077.07692	127984923.1	3.73E-07	0.128145386
1519	2011	6	0.11	3133	0	0	3	18405	127974000	3.59E-05	0.081893699
1520	2011	7	0.12	3133	0	0	5	18405	127962000	0.001300544	0.090831339
1521	2011	8	0.15	3133	0	1	0	18405	127950000	0.017620365	0.184506301
1522	2011	9	0.13	3133	0	0	3	19001.69231	127938000	0.056812351	0.227280126
1523	2011	10	0.13	3133	1	3	6	20195.07692	127912923.1	0.074122363	0.232360992
1524	2011	11	0.13	3133	0	0	2	20195.07692	127861692.3	0.063824736	0.190331715
1525	2011	12	0.12	3133	0	0	2	20195.07692	127810461.5	0.076396224	0.131150016
1526	2011	13	0.12	3133	0	0	0	20195.07692	127759230.8	0.399648169	0.232319985
1527	2011	14	0.11	3133	1	2	0	19674	127708000	0.640908098	0.163130532
1528	2011	15	0.17	3133	11	0	3	19674	127716076.9	0.676811887	0.081140672
1529	2011	16	0.20	3133	5	1	3	19674	127724153.8	0.610106062	0.054956512
1530	2011	17	0.23	3133	4	0	4	19674	127732230.8	0.464873136	0.042217592
1531	2011	18	0.22	3133	0	0	4	19864.30769	127740307.7	0.238807856	0.064096676
1532	2011	19	0.31	3133	0	1	2	19959.46154	127751615.4	0.071899926	0.115277057
1533	2011	20	0.65	3133	1	1	11	19959.46154	127764538.5	0.043972554	0.130686701
1534	2011	21	0.66	3133	0	2	9	19959.46154	127777461.5	0.039446411	0.146411392
1535	2011	22	1.10	3133	1	6	24	20019.07692	127790384.6	0.053854453	0.127693299
1536	2011	23	1.68	3133	4	1	33	20138.30769	127800384.6	0.058709954	0.114929536
1537	2011	24	2.61	3133	2	7	40	20138.30769	127804538.5	0.034653258	0.151348204
1538	2011	25	4.27	3133	0	15	46	20138.30769	127808692.3	0.01306964	0.173976065
1539	2011	26	7.22	3133	1	21	112	20138.30769	127812846.2	0.009077945	0.168232929
1540	2011	27	9.71	3133	2	20	91	21088.38462	127817000	0.008507969	0.173619045
1541	2011	28	10.98	3133	0	25	96	21088.38462	127816769.2	0.004507748	0.197079829
1542	2011	29	8.89	3133	0	25	64	21088.38462	127816538.5	0.001024675	0.229261033
1543	2011	30	8.21	3133	0	24	75	21088.38462	127816307.7	9.26E-05	0.278621515
1544	2011	31	7.57	3133	0	38	34	21347.30769	127816076.9	5.73E-05	0.350382257
1545	2011	32	5.86	3133	0	21	31	21476.76923	127808769.2	0.000833993	0.39444984
1546	2011	33	4.35	3133	0	20	21	21476.76923	127797923.1	0.004404137	0.439187162
1547	2011	34	3.99	3133	1	29	13	21476.76923	127787076.9	0.007300271	0.495721604
1548	2011	35	4.41	3133	0	33	23	21433	127776230.8	0.004380462	0.513512067
1549	2011	36	4.14	3133	0	24	12	21345.46154	127771307.7	0.001139742	0.53052006
1550	2011	37	3.61	3133	0	21	8	21345.46154	127778230.8	0.000119174	0.550391733
1551	2011	38	2.75	3133	0	14	8	21345.46154	127785153.8	4.58E-06	0.584520096
1552	2011	39	2.57	3133	0	17	4	21345.46154	127792076.9	1.26E-07	0.670140403
1553	2011	40	1.90	3133	0	14	3	20580	127799000	6.42E-06	0.750448415
1554	2011	41	1.47	3133	0	18	2	20580	127799230.8	0.000228713	0.7861369
1555	2011	42	1.27	3133	0	13	3	20580	127799461.5	0.003310127	0.809383353
1556	2011	43	1.12	3133	0	9	1	20580	127799692.3	0.017862726	0.82364565
1557	2011	44	1.15	3133	1	11	2	19885.69231	127799923.1	0.030059747	0.840910845
1558	2011	45	0.94	3133	0	12	0	19538.53846	127798000	0.020165379	0.892770555
1559	2011	46	0.99	3133	0	18	1	19538.53846	127795000	0.018750568	0.920131253
1560	2011	47	0.82	3133	1	13	0	19538.53846	127792000	0.027596273	0.938376497
1561	2011	48	0.75	3133	0	11	0	19582.84615	127789000	0.018552935	0.973141374
1562	2011	49	0.76	3133	0	14	0	19671.46154	127777384.6	0.004214853	0.995094346
1563	2011	50	0.72	3133	0	13	0	19671.46154	127748538.5	0.000737676	0.999217649
1564	2011	51	0.58	3133	0	11	0	19671.46154	127719692.3	0.006016654	0.992982496
1565	2011	52	0.40	3133	0	2	0	19671.46154	127690846.2	0.047660378	0.930145172
1566	2012	1	0.20	3143	1	2	0	20233.84615	127662000	0.130901718	0.689681989
1567	2012	2	0.17	3143	0	0	0	20233.84615	127653923.1	0.085758209	0.507382896
1568	2012	3	0.20	3143	0	3	0	20233.84615	127645846.2	0.01739511	0.540805672
1569	2012	4	0.18	3143	0	1	2	20233.84615	127637769.2	0.001481591	0.596740853
1570	2012	5	0.14	3143	0	2	0	19278.30769	127629692.3	4.79E-05	0.717550028
1571	2012	6	0.13	3143	0	3	0	18800.53846	127619000	5.36E-07	0.815413866
1572	2012	7	0.11	3143	0	1	0	18800.53846	127607000	0	0.907148384
1573	2012	8	0.11	3143	0	5	0	18800.53846	127595000	0	0.978433784
1574	2012	9	0.09	3143	0	0	0	18975.92308	127583000	0	0.997010345
1575	2012	10	0.08	3143	0	1	0	19326.69231	127574384.6	0	0.993659495
1576	2012	11	0.09	3143	0	0	0	19326.69231	127572538.5	0	0.913530814
1577	2012	12	0.08	3143	0	1	0	19326.69231	127570692.3	0	0.767531913
1578	2012	13	0.08	3143	0	2	0	19326.69231	127568846.2	7.47E-07	0.650763558
1579	2012	14	0.06	3143	0	1	1	18858	127567000	7.00E-05	0.540761734
1580	2012	15	0.08	3143	0	0	1	18858	127556615.4	0.002868711	0.526653121
1581	2012	16	0.11	3143	0	2	0	18858	127546230.8	0.039805732	0.588400329
1582	2012	17	0.12	3143	0	0	1	18858	127535846.2	0.219593599	0.403158518
1583	2012	18	0.09	3143	1	0	0	19492.30769	127525461.5	0.408658261	0.269622534
1584	2012	19	0.11	3143	1	1	0	19809.46154	127525846.2	0.347271798	0.356255738
1585	2012	20	0.14	3143	1	2	0	19809.46154	127531615.4	0.242082771	0.426783417
1586	2012	21	0.18	3143	0	0	1	19809.46154	127537384.6	0.103780857	0.534314817
1587	2012	22	0.21	3143	0	3	1	19625.61538	127543153.8	0.025166993	0.660224293
1588	2012	23	0.26	3143	0	5	0	19257.92308	127548076.9	0.03495979	0.659912127
1589	2012	24	0.35	3143	1	8	2	19257.92308	127551307.7	0.054787245	0.605512238
1590	2012	25	0.46	3143	0	1	0	19257.92308	127554538.5	0.074500645	0.528282817
1591	2012	26	0.59	3143	1	5	3	19257.92308	127557769.2	0.10244842	0.492286885
1592	2012	27	0.67	3143	2	7	3	20893.15385	127561000	0.118360322	0.503681046
1593	2012	28	0.94	3143	2	13	5	20893.15385	127559384.6	0.150982228	0.500860922
1594	2012	29	0.97	3143	4	5	2	20893.15385	127557769.2	0.227406561	0.454744923
1595	2012	30	1.18	3143	7	11	6	20893.15385	127556153.8	0.300622937	0.391778947
1596	2012	31	1.19	3143	5	3	2	20949.92308	127554538.5	0.381481731	0.301295757
1597	2012	32	1.05	3143	6	0	2	20978.30769	127543692.3	0.456663621	0.227102512
1598	2012	33	0.65	3143	4	4	3	20978.30769	127528230.8	0.407342587	0.267849331
1599	2012	34	0.66	3143	6	6	5	20978.30769	127512769.2	0.359563262	0.269144922
1600	2012	35	0.81	3143	6	2	8	20890	127497307.7	0.349142728	0.219341762
1601	2012	36	0.89	3143	5	4	5	20713.38462	127489153.8	0.35222468	0.1887989
1602	2012	37	0.99	3143	6	2	8	20713.38462	127495615.4	0.3864555	0.158695789
1603	2012	38	0.89	3143	5	1	3	20713.38462	127502076.9	0.45965308	0.147241403
1604	2012	39	0.97	3143	6	2	4	20713.38462	127508538.5	0.520890166	0.182006401
1605	2012	40	0.86	3143	8	4	2	20870.30769	127515000	0.549464412	0.197737975
1606	2012	41	0.69	3143	4	0	3	20870.30769	127514307.7	0.549307497	0.159334491
1607	2012	42	0.64	3143	4	1	2	20870.30769	127513615.4	0.491096494	0.148824802
1608	2012	43	0.63	3143	1	2	4	20870.30769	127512923.1	0.486872124	0.148680706
1609	2012	44	0.55	3143	7	0	1	20122.46154	127512230.8	0.602102904	0.092053663
1610	2012	45	0.59	3143	3	0	2	19748.53846	127508923.1	0.59942455	0.086717169
1611	2012	46	0.55	3143	4	2	2	19748.53846	127504307.7	0.509067302	0.117625353
1612	2012	47	0.46	3143	4	0	3	19748.53846	127499692.3	0.423885923	0.115807338
1613	2012	48	0.42	3143	2	1	5	19789.30769	127495076.9	0.280626319	0.169813695
1614	2012	49	0.43	3143	1	3	6	19870.84615	127488384.6	0.182893082	0.261883127
1615	2012	50	0.42	3143	1	3	3	19870.84615	127477538.5	0.213745255	0.289826017
1616	2012	51	0.36	3143	3	0	2	19870.84615	127466692.3	0.318475144	0.231312539
1617	2012	52	0.32	3143	0	1	1	19870.84615	127455846.2	0.350634487	0.192504456
1618	2013	1	0.13	3142	1	0	2	19812.23077	127445000	0.405028483	0.194206284
1619	2013	2	0.16	3142	4	2	1	19812.23077	127437384.6	0.442474858	0.19159473
1620	2013	3	0.19	3142	0	0	2	19812.23077	127429769.2	0.366320453	0.110216144
1621	2013	4	0.18	3142	2	0	3	19812.23077	127422153.8	0.292563875	0.019588322
1622	2013	5	0.19	3142	2	0	8	18460.38462	127414538.5	0.284404708	0.001368547
1623	2013	6	0.17	3142	2	0	2	17784.46154	127400461.5	0.329636065	5.20E-05
1624	2013	7	0.17	3142	1	0	2	17784.46154	127383153.8	0.39969421	8.80E-07
1625	2013	8	0.19	3142	1	0	1	17784.46154	127365846.2	0.486897533	0
1626	2013	9	0.18	3142	2	0	1	18240.69231	127348538.5	0.557162273	0
1627	2013	10	0.20	3142	0	0	1	19153.15385	127338307.7	0.624053762	0
1628	2013	11	0.20	3142	3	0	0	19153.15385	127342230.8	0.676830686	7.33E-07
1629	2013	12	0.17	3142	0	0	1	19153.15385	127346153.8	0.52094412	6.37E-05
1630	2013	13	0.17	3142	1	0	2	19153.15385	127350076.9	0.444330874	0.001700609
1631	2013	14	0.19	3142	2	0	1	18889.84615	127354000	0.434683199	0.01462681
1632	2013	15	0.28	3142	2	0	2	18889.84615	127343846.2	0.289719951	0.040180198
1633	2013	16	0.30	3142	1	1	11	18889.84615	127333692.3	0.217798861	0.048809579
1634	2013	17	0.37	3142	3	0	4	18889.84615	127323538.5	0.259187678	0.033572521
1635	2013	18	0.32	3142	1	0	1	19419.23077	127313384.6	0.261284479	0.009844866
1636	2013	19	0.38	3142	1	0	8	19683.92308	127312307.7	0.213340106	0.011709857
1637	2013	20	0.50	3142	4	0	13	19683.92308	127315769.2	0.225848682	0.034577567
1638	2013	21	0.64	3142	5	2	10	19683.92308	127319230.8	0.21690616	0.05217752
1639	2013	22	0.71	3142	1	0	13	19460.84615	127322692.3	0.188322395	0.043689824
1640	2013	23	0.99	3142	5	1	18	19014.69231	127326076.9	0.206522541	0.040507989
1641	2013	24	1.33	3142	10	2	28	19014.69231	127329307.7	0.216596651	0.042657502
1642	2013	25	2.09	3142	8	1	28	19014.69231	127332538.5	0.188353017	0.047520928
1643	2013	26	3.38	3142	10	4	56	19014.69231	127335769.2	0.163277297	0.057594677
1644	2013	27	4.74	3142	18	8	79	21107.76923	127339000	0.158935883	0.05788138
1645	2013	28	7.05	3142	16	5	98	21107.76923	127338307.7	0.170733916	0.046291005
1646	2013	29	8.11	3142	25	3	71	21107.76923	127337615.4	0.194693306	0.034349759
1647	2013	30	8.85	3142	22	3	77	21107.76923	127336923.1	0.196478444	0.029403542
1648	2013	31	8.66	3142	15	2	81	21207.92308	127336230.8	0.184591285	0.034263106
1649	2013	32	8.12	3142	16	6	61	21258	127324769.2	0.204824286	0.046597485
1650	2013	33	5.24	3142	20	2	34	21258	127307923.1	0.242196753	0.056712141
1651	2013	34	4.26	3142	11	5	40	21258	127291076.9	0.234111967	0.065648445
1652	2013	35	4.26	3142	11	3	34	21142.61538	127274230.8	0.208537305	0.066931297
1653	2013	36	3.89	3142	10	4	35	20911.84615	127265692.3	0.196708606	0.059447011
1654	2013	37	3.97	3142	9	1	37	20911.84615	127273769.2	0.196805366	0.052394467
1655	2013	38	2.95	3142	8	3	20	20911.84615	127281846.2	0.210263998	0.059398509
1656	2013	39	1.89	3142	3	1	14	20911.84615	127289923.1	0.244738854	0.069148331
1657	2013	40	1.71	3142	8	2	14	20923.15385	127298000	0.323166588	0.069830787
1658	2013	41	1.67	3142	10	1	10	20923.15385	127297307.7	0.405035116	0.073514688
1659	2013	42	1.29	3142	7	2	6	20923.15385	127296615.4	0.466842088	0.089282869
1660	2013	43	1.07	3142	13	2	7	20923.15385	127295923.1	0.487199148	0.100713291
1661	2013	44	1.09	3142	6	2	7	19763	127295230.8	0.459176755	0.110084087
1662	2013	45	0.79	3142	4	1	5	19182.92308	127292230.8	0.447221864	0.119061084
1663	2013	46	0.68	3142	6	2	5	19182.92308	127288076.9	0.51222891	0.113602678
1664	2013	47	0.64	3142	13	2	6	19182.92308	127283923.1	0.597211441	0.092212023
1665	2013	48	0.59	3142	10	0	2	19431.23077	127279769.2	0.645701724	0.088824191
1666	2013	49	0.47	3142	2	2	1	19927.84615	127273769.2	0.604947853	0.139778274
1667	2013	50	0.42	3142	7	1	3	19927.84615	127264076.9	0.554467759	0.209645163
1668	2013	51	0.36	3142	1	3	0	19927.84615	127254384.6	0.555009037	0.287952251
1669	2013	52	0.24	3142	3	0	0	19927.84615	127244692.3	0.669440474	0.271556314
1670	2014	1	0.08	3144	0	0	0	19285.84615	127235000	0.882894046	0.103215736
1671	2014	2	0.09	3144	2	0	0	19285.84615	127223923.1	0.934305885	0.007244389
1672	2014	3	0.10	3144	2	0	0	19285.84615	127212846.2	0.84645939	0.000170076
1673	2014	4	0.13	3144	5	0	1	19285.84615	127201769.2	0.806916825	0.001061758
1674	2014	5	0.12	3144	3	0	0	17797.38462	127190692.3	0.826739812	0.01580354
1675	2014	6	0.11	3144	1	0	0	17053.15385	127179153.8	0.743721545	0.104763362
1676	2014	7	0.09	3144	1	1	0	17053.15385	127167384.6	0.614837035	0.19046596
1677	2014	8	0.07	3144	1	0	0	17053.15385	127155615.4	0.7817938	0.109072953
1678	2014	9	0.09	3144	4	0	0	17471.84615	127143846.2	0.951327385	0.025295083
1679	2014	10	0.08	3144	1	0	0	18309.23077	127136000	0.964948445	0.032580089
1680	2014	11	0.09	3144	1	0	0	18309.23077	127136000	0.833924303	0.165983945
1681	2014	12	0.08	3144	1	1	0	18309.23077	127136000	0.760734495	0.239264613
1682	2014	13	0.08	3144	2	0	0	18309.23077	127136000	0.865496301	0.134503699
1683	2014	14	0.10	3144	1	0	0	18192.46154	127136000	0.972625665	0.027374335
1684	2014	15	0.12	3144	4	0	0	18192.46154	127127230.8	0.997856328	0.002143672
1685	2014	16	0.12	3144	0	0	0	18192.46154	127118461.5	0.999913332	8.57E-05
1686	2014	17	0.16	3144	2	0	0	18192.46154	127109692.3	0.999805524	9.72E-05
1687	2014	18	0.16	3144	1	0	0	18881.07692	127100923.1	0.994664043	0.002628295
1688	2014	19	0.14	3144	2	0	0	19225.38462	127100307.7	0.9591824	0.019603999
1689	2014	20	0.18	3144	5	0	0	19225.38462	127103769.2	0.879332467	0.05427349
1690	2014	21	0.25	3144	5	1	1	19225.38462	127107230.8	0.797308056	0.078013905
1691	2014	22	0.33	3144	3	0	1	19078.53846	127110692.3	0.734427975	0.084901184
1692	2014	23	0.39	3144	3	0	0	18784.84615	127114461.5	0.561384424	0.164037981
1693	2014	24	0.48	3144	2	3	3	18784.84615	127118846.2	0.398884497	0.247425959
1694	2014	25	0.58	3144	4	1	1	18784.84615	127123230.8	0.352202103	0.321670998
1695	2014	26	0.66	3144	0	4	0	18784.84615	127127615.4	0.318601715	0.431938549
1696	2014	27	0.78	3144	3	2	1	20657.53846	127132000	0.298730384	0.399249289
1697	2014	28	0.96	3144	5	6	7	20657.53846	127129692.3	0.267587494	0.380560884
1698	2014	29	1.25	3144	4	10	3	20657.53846	127127384.6	0.264911739	0.398482864
1699	2014	30	1.12	3144	7	5	2	20657.53846	127125076.9	0.279283453	0.401436066
1700	2014	31	1.12	3144	3	9	3	20383.07692	127122769.2	0.255987021	0.403334591
1701	2014	32	1.02	3144	3	3	2	20245.84615	127110307.7	0.250191542	0.387394749
1702	2014	33	0.77	3144	4	6	4	20245.84615	127092769.2	0.274515664	0.370260842
1703	2014	34	0.86	3144	4	6	4	20245.84615	127075230.8	0.323712383	0.365820682
1704	2014	35	1.03	3144	10	6	1	20444.07692	127057692.3	0.354766861	0.406016856
1705	2014	36	1.11	3144	4	10	1	20840.53846	127048846.2	0.282582779	0.498239608
1706	2014	37	1.12	3144	2	10	3	20840.53846	127057384.6	0.210406189	0.567120278
1707	2014	38	0.83	3144	5	11	1	20840.53846	127065923.1	0.212777161	0.609831636
1708	2014	39	0.66	3144	2	7	1	20840.53846	127074461.5	0.209880207	0.650497127
1709	2014	40	0.71	3144	2	9	1	20444.30769	127083000	0.188966901	0.656840356
1710	2014	41	0.78	3144	2	4	1	20444.30769	127082769.2	0.174765267	0.657465412
1711	2014	42	0.59	3144	1	7	1	20444.30769	127082538.5	0.133274372	0.733988894
1712	2014	43	0.61	3144	0	6	0	20444.30769	127082307.7	0.111615541	0.776285781
1713	2014	44	0.76	3144	3	12	2	19275.23077	127082076.9	0.116493005	0.760780429
1714	2014	45	0.65	3144	0	5	0	18690.69231	127079230.8	0.078492003	0.799136561
1715	2014	46	0.71	3144	0	6	1	18690.69231	127075076.9	0.017790434	0.838003537
1716	2014	47	0.81	3144	0	13	3	18690.69231	127070923.1	0.006063603	0.831122902
1717	2014	48	0.65	3144	0	7	0	19079.15385	127066769.2	0.021160463	0.828146238
1718	2014	49	0.74	3144	1	9	1	19856.07692	127060307.7	0.030777473	0.849165319
1719	2014	50	0.78	3144	0	18	1	19856.07692	127049230.8	0.016490667	0.885763852
1720	2014	51	0.70	3144	0	11	0	19856.07692	127038153.8	0.004194479	0.906466821
1721	2014	52	0.58	3144	0	10	0	19856.07692	127027076.9	0.001051208	0.933510611
1722	2015	1	0.15	3146	0	0	0	19186.41509	127016000	0.011677228	0.949466146
1723	2015	2	0.26	3146	0	3	0	19186.41509	127010339.6	0.045051398	0.877238414
1724	2015	3	0.23	3146	1	10	1	19186.41509	127004679.2	0.045606851	0.819520616
1725	2015	4	0.30	3146	0	9	2	19186.41509	126999018.9	0.026111151	0.790095463
1726	2015	5	0.34	3146	0	4	1	18030.62264	126993358.5	0.007935609	0.777736932
1727	2015	6	0.37	3146	0	3	0	17205.0566	126978452.8	0.000776863	0.6934318
1728	2015	7	0.31	3146	0	4	5	17205.0566	126956943.4	1.95E-05	0.594566307
1729	2015	8	0.30	3146	0	5	2	17205.0566	126935434	1.90E-07	0.588974237
1730	2015	9	0.35	3146	0	5	3	17429.69811	126913924.5	0	0.57922842
1731	2015	10	0.41	3146	0	4	4	18552.90566	126897622.6	0	0.596296261
1732	2015	11	0.44	3146	0	8	4	18552.90566	126907358.5	0	0.686278257
1733	2015	12	0.42	3146	0	8	1	18552.90566	126917094.3	0	0.776354195
1734	2015	13	0.50	3146	0	9	2	18552.90566	126926830.2	0	0.778015992
1735	2015	14	0.45	3146	0	5	3	18801.84906	126936566	0	0.727472412
1736	2015	15	0.54	3146	0	7	1	18884.83019	126933056.6	0	0.728956559
1737	2015	16	0.77	3146	0	14	3	18884.83019	126925132.1	0	0.729510185
1738	2015	17	1.06	3146	0	20	11	18884.83019	126917207.5	0	0.722794616
1739	2015	18	1.15	3146	0	26	6	18916.45283	126909283	0	0.744797549
1740	2015	19	0.76	3146	0	8	0	18979.69811	126905886.8	0	0.75942698
1741	2015	20	1.08	3146	0	13	4	18979.69811	126911547.2	0	0.742191463
1742	2015	21	1.67	3146	0	19	6	18979.69811	126917207.5	0	0.730083754
1743	2015	22	2.01	3146	0	16	4	18979.69811	126922867.9	0	0.700092719
1744	2015	23	1.87	3146	0	16	8	18849.56604	126928528.3	0	0.636994876
1745	2015	24	2.67	3146	0	23	12	18837.73585	126935018.9	0	0.577750178
1746	2015	25	3.49	3146	0	26	20	18837.73585	126941584.9	0	0.535315494
1747	2015	26	4.56	3146	0	39	28	18837.73585	126948150.9	0	0.493630177
1748	2015	27	5.48	3146	0	31	38	19450.41509	126954717	0	0.427673029
1749	2015	28	7.39	3146	0	32	58	20063.09434	126956188.7	0	0.372563826
1750	2015	29	10.16	3146	0	44	60	20063.09434	126952566	0	0.330717428
1751	2015	30	9.38	3146	0	21	66	20063.09434	126948943.4	0	0.27815243
1752	2015	31	10.26	3146	0	26	76	20020.30189	126945320.8	0	0.243853949
1753	2015	32	8.95	3146	0	14	42	19549.58491	126940754.7	0	0.227766981
1754	2015	33	5.90	3146	0	10	46	19549.58491	126925811.3	0	0.224771697
1755	2015	34	5.64	3146	0	22	53	19549.58491	126910867.9	0	0.239440776
1756	2015	35	5.66	3146	0	14	37	19549.58491	126895924.5	0	0.216442954
1757	2015	36	5.10	3146	0	8	54	19623.24528	126880981.1	0	0.151772736
1758	2015	37	4.99	3146	0	3	43	19660.07547	126911320.8	0	0.112504562
1759	2015	38	4.48	3146	0	6	33	19660.07547	126964301.9	0	0.121986539
1760	2015	39	2.41	3146	0	4	14	19660.07547	127017283	0	0.138613609
1761	2015	40	2.25	3146	0	3	24	19603.07547	127070264.2	0	0.117730657
1762	2015	41	1.73	3146	0	1	19	19432.07547	127110056.6	0	0.108168393
1763	2015	42	1.09	3146	0	3	10	19432.07547	127110283	0	0.160057928
1764	2015	43	0.84	3146	0	3	11	19432.07547	127110509.4	0	0.249854313
1765	2015	44	0.64	3146	0	7	7	19432.07547	127110735.8	0	0.315283177
1766	2015	45	0.52	3146	0	3	10	18457.35849	127110962.3	0	0.295911261
1767	2015	46	0.37	3146	0	1	4	18262.41509	127109490.6	0	0.250788518
1768	2015	47	0.39	3146	0	2	4	18262.41509	127107679.2	0	0.236299187
1769	2015	48	0.27	3146	0	0	1	18262.41509	127105867.9	0	0.189454815
1770	2015	49	0.23	3146	0	1	5	18605.81132	127104056.6	0	0.189454815
1771	2015	50	0.18	3146	0	0	1	19086.56604	127097339.6	0	0.189454815
1772	2015	51	0.13	3146	0	0	3	19086.56604	127083754.7	0	0.189454815
1773	2015	52	0.11	3146	0	1	1	19086.56604	127070169.8	0	0.189454815
1774	2015	53	0.04	3146	0	0	0	19086.56604	127056584.9	0	0.189454815
